# Supplementary material for: P300/CBP inhibition with inobrodib in combination with gilteritinib and venetoclax targets leukemia stem cells in epigenetic mutant AML
Source: Sci Adv. 2026 May 15;12(20):eaec9305. doi: 10.1126/sciadv.aec9305 (PMC13178526; doi:10.1126/sciadv.aec9305)
Supplement: Supplementary file 2 — Data S1 [file sciadv.aec9305_data_s1.zip]

Archive with 1 entries (1 files):
- aec9305_data_s1.xlsx
