# Supplementary material for: P300/CBP inhibition with inobrodib in combination with gilteritinib and venetoclax targets leukemia stem cells in epigenetic mutant AML
Source: Sci Adv. 2026 May 15;12(20):eaec9305. doi: 10.1126/sciadv.aec9305 (PMC13178526; doi:10.1126/sciadv.aec9305)
Supplement: Supplementary file 2 — Data S1 [file sciadv.aec9305_data_s1.zip › aec9305_data_s1.xlsx]

## Sheet: Fig. 2C RNA-seq
data S1. Data associated with Fig. 2C RNA-seq analyses of c-Kit+ D/F AML and T/F AML cells treated with CCS1477 or DMSO after 6 hours
Significantly differentially expressed mRNA (>2-fold change, adj p<0.05).
		D/F CCS1477			T/F CCS1477			D/F DMSO			T/F DMSO
Ensembl ID	Symbol	9383	9376	9388	9394	9538	9539	9383	9276	9388	9394	9538	9539
ENSMUSG00000039126	Prune2	0.871816	-0.439582	-0.245778	-0.367207	-0.491738	-0.326145	-0.139436	0.139436	0.309613	0.314083	0.191219	0.842767
ENSMUSG00000089683	4930570N18Rik	0.857442	0.553755	-0.498151	-0.246577	-0.527289	-0.285525	-0.348393	-0.155176	0.821136	0.569029	0.513884	0.155176
ENSMUSG00000086505	Gm16058	0.299487	-0.338955	0.121696	-0.237389	-0.724889	-0.543945	0.416694	-0.11429	-0.68561	0.61798	0.416941	0.11429
ENSMUSG00000040584	Abcb1a	0.300835	-0.0971093	0.0853763	-0.0853763	-0.300895	-0.368702	0.539858	-1.0512	-0.36555	0.37262	0.826928	0.362816
ENSMUSG00000070343	Gm10288	-0.0306137	0.0306137	0.213111	-0.766405	-0.572511	-0.403554	0.168673	-0.684362	-0.363381	0.395673	0.280456	0.216487
ENSMUSG00000083833	Gm13841	0.463249	0.0610841	0.53819	-0.388667	-0.0610841	-0.295608	-0.235889	-0.120263	-0.333369	0.670975	0.749763	0.29928
ENSMUSG00000014030	Pax5	0.453357	-0.188995	0.177722	0.0438987	-0.251336	-0.0438987	-0.230782	-0.303068	-0.309631	0.274535	0.993484	0.512185
ENSMUSG00000026395	Ptprc	0.00990408	-0.00990408	0.335475	-0.231451	-0.294022	0.104418	-0.0505322	-0.571978	-0.25766	0.490895	0.328737	0.59853
ENSMUSG00000087520	Gm14389	0.427589	0.0339234	-1.3342	-0.397622	-0.561398	-0.222228	-0.0339234	-1.83899	0.532123	0.518087	0.078336	0.350592
ENSMUSG00000082610	Gm13829	-0.471423	0.00677838	0.0848924	-0.0529121	-0.475199	-0.35178	0.680247	-1.40406	-0.00677838	0.300232	0.585508	0.511734
ENSMUSG00000069939	Gm12070	0.228724	1.10907	-0.143843	-0.737028	-0.737028	-0.737028	-0.734275	1.09444	-0.737028	0.143843	0.664428	0.645457
ENSMUSG00000024663	Rab3il1	0.396629	0.0886635	-0.328673	-0.0886635	-0.209895	0.38717	-0.852349	-0.433998	-0.765249	1.11461	0.67762	1.22251
ENSMUSG00000034855	Cxcl10	1.14368	-0.0295743	-0.124046	-0.34291	-0.724398	0.0295743	1.28934	-0.0520709	-0.348666	0.877108	0.577559	0.0616368
ENSMUSG00000073437	D330041H03Rik	1.26861	0.209607	-0.141574	-0.700146	-0.240896	-0.714801	1.50792	-0.107079	0.309895	0.472354	-0.0702367	0.0702367
ENSMUSG00000045294	Insig1	0.979902	-0.162181	0.923628	-0.813528	-0.588843	-0.59155	0.302081	-0.111596	0.626286	-0.127669	0.111596	0.252477
ENSMUSG00000074506	Gm10705	-2.23816	0.449149	-0.113947	0.178813	0.223382	0.23627	-0.782061	0.278494	0.113947	-1.33285	-0.149267	-0.748033
ENSMUSG00000045868	Gvin1	-1.35654	-2.69691	-2.93032	0.0817795	-0.0817795	0.154938	0.144064	-1.86988	-1.40796	0.952696	0.849701	0.906394
ENSMUSG00000073902	Gm1966	-2.07577	-3.5481	-3.59048	0.0723523	0.196861	0.364277	-0.0723523	-2.68326	-2.49768	1.48908	1.51613	1.57578
ENSMUSG00000024677	Ms4a6b	-1.44306	-2.02218	-1.20825	0.052728	-0.052728	0.363342	0.905461	-0.769307	-1.49256	1.32064	1.10716	0.934424
ENSMUSG00000061669	Gm6404	-1.40018	-0.892185	-1.40018	1.1788	1.23555	0.892185	-1.40018	-1.40018	-1.40018	1.01574	1.90609	1.6449
ENSMUSG00000054905	Stfa3	-0.792017	-1.67391	-1.67391	0.489484	2.38877	2.18649	-0.00958993	0.00958993	-0.0851907	-0.246877	2.38568	2.47529
ENSMUSG00000034205	Loxl2	-1.48074	-0.589691	-1.59511	0.0891713	0.00857951	0.0906691	-1.58081	-0.00857951	-1.70472	0.970619	0.777896	0.630067
ENSMUSG00000079297	Gm2223	-0.286059	1.94311	0.286059	-0.765556	-0.765554	-0.765548	0.416997	-0.765553	-0.765555	1.29367	2.46368	1.29145
ENSMUSG00000085791	Rpl30-ps9	0.559223	0.258639	-3.56745	0.409647	-0.633102	-0.258639	-0.51737	-0.511039	-0.490917	0.92407	0.637502	1.39928
ENSMUSG00000083632	Gm11786	1.90485	-0.195875	-1.14289	-1.14289	-1.14289	-1.14289	0.207933	-1.14289	0.814869	0.638125	1.44711	0.195875
ENSMUSG00000022582	Ly6g	-1.82892	-1.56629	-1.26988	-0.305885	1.49262	1.01301	-0.406779	-0.215191	0.215191	0.700561	3.13727	3.08007
ENSMUSG00000005800	Mmp8	-4.81096	-0.717104	-1.41136	-0.734373	-0.337681	0.582588	-2.32187	0.885575	0.337681	0.695559	1.34295	2.39451
ENSMUSG00000079298	Klrb1b	-3.01304	-2.05923	-3.25575	0.0232507	-0.788025	0.14731	-0.0232507	0.850439	-2.01501	2.08135	0.687903	1.60624
ENSMUSG00000020702	Ccl1	-0.476809	-0.738856	-0.428487	1.79406	0.0261557	-0.264544	0.2969	-0.738856	-0.0261557	2.76896	2.82719	2.28445
ENSMUSG00000053846	Lipg	-2.32084	-0.388834	0.388834	-1.83049	-1.10172	-1.29747	-1.85679	3.40862	4.35635	0.645858	1.85868	1.74947
ENSMUSG00000073101	5730522E02Rik	0	0	0	3.55786	0	0	2.61976	3.25343	2.49958	0	0	0
ENSMUSG00000076753		-0.10173	-3.23505	0.61282	-3.23505	-3.23505	-3.23505	3.32719	3.41409	3.09889	1.14117	0.10173	-3.23505
ENSMUSG00000082694	Gm16187	0.647915	0.383135	0.131108	-1.03489	-1.03489	-1.03489	2.30953	1.95204	2.42656	-1.03489	-1.03489	-0.131108
ENSMUSG00000062310	Glrp1	0.763277	1.12797	0.885903	-1.47843	-1.51952	-1.5102	2.19876	1.99667	2.20255	-1.04119	-0.763277	-1.33066
ENSMUSG00000087150	BC064078	0.0707214	0.274075	0.227911	-0.32659	-1.067	-1.34576	1.04708	1.8384	1.64157	-0.0707214	-0.589456	-0.911017
ENSMUSG00000037820	Tgm2	0.335478	-2.18694	-0.041875	-0.845336	-1.81644	-1.79099	1.57175	-0.719945	2.55963	0.889384	0.041875	0.1385
ENSMUSG00000076620	Ighj2	-3.96058	-3.96058	0.525409	3.02236	3.24493	2.56907	-0.74435	-3.96058	-1.87791	0.317259	-0.317259	0.544989
ENSMUSG00000068396	Rpl34-ps1	-3.57953	-3.86028	-4.70391	3.68764	3.63079	3.57953	-4.32743	-4.76438	-4.49475	3.69822	3.75394	3.7043
ENSMUSG00000066258	Trim12a	0.481441	-2.37613	-2.24266	0.740022	0.682232	0.697527	0.160672	-2.93512	-2.62349	0.0544578	-0.142469	-0.0544578
ENSMUSG00000062006	Rpl34	2.39441	2.07246	2.11568	-2.87504	-2.92507	-2.92939	2.28126	2.01539	1.96617	-1.96617	-2.06341	-2.33921
ENSMUSG00000085762	4930443B20Rik	-0.535367	-0.312585	0.292336	-0.169965	-0.523613	-0.506826	-0.527511	0.169965	0.670376	0.473524	0.23932	0.540247
ENSMUSG00000039234	Sec24d	-0.472547	-0.0980924	0.0980924	-0.308153	-0.203842	-0.210919	-0.715416	0.629541	1.01924	0.24614	0.566162	0.590301
ENSMUSG00000028909	Ptpru	-0.830367	0.197512	-0.0120989	-0.773995	-0.401353	-0.413728	-0.115695	0.660393	0.994266	0.0847309	0.159551	0.0120989
ENSMUSG00000056962	Jmjd6	-0.92645	-0.222376	0.363009	-0.744968	-0.623493	-0.307018	-0.115881	0.381418	0.469354	0.122169	0.115881	0.164634
ENSMUSG00000074754	Gm561	-0.51657	0.0398523	-0.22054	-0.0345711	-0.469078	-0.311011	-0.498603	0.470921	0.0345711	0.256797	0.702039	0.400421
ENSMUSG00000058927	Gm10053	-1.09626	0.182009	-0.0206453	-0.248963	-0.173927	-0.206902	-0.248639	0.2254	0.0206453	0.371231	0.392003	0.477737
ENSMUSG00000090293	Gm17034	-0.960941	-0.0463043	0.192469	-0.219422	-0.539863	-0.6371	-0.0669415	0.157295	0.0463043	0.441642	0.164942	0.212965
ENSMUSG00000011179	Odc1	-0.615635	0.307863	-0.117354	-0.537354	-0.463664	-0.509271	-0.571018	0.620424	0.33592	0.168848	0.21096	0.117354
ENSMUSG00000005374	Tbl2	-0.462974	-0.0588358	0.0588358	-0.495003	-0.55516	-0.556595	-0.0671161	0.383146	0.567984	0.145011	0.265519	0.11734
ENSMUSG00000034723	Tmx4	-0.0220968	-0.0296531	0.048508	-0.392489	-0.400758	-0.519907	-0.122734	0.520881	0.824487	0.0220968	0.398907	0.321419
ENSMUSG00000053475	Tnfaip6	-0.0117779	0.128527	-0.26851	-0.554623	-0.730843	-0.366662	-0.269122	0.393679	0.425634	0.0117779	0.350882	0.1625
ENSMUSG00000027978	Prss12	-0.36763	-0.106494	0.300685	-0.785311	-0.672869	-0.410163	-0.146753	0.484165	0.167566	0.106494	0.257697	0.178087
ENSMUSG00000049202	4930515G13Rik	-0.502501	-0.368061	0.258766	-0.531964	-1.03603	-0.435604	0.0954854	-0.00827141	0.379344	0.0835501	0.0223653	0.00827141
ENSMUSG00000025153	Fasn	-0.442746	-0.284814	0.196027	-1.0026	-0.755189	-0.595404	-0.00728655	0.353291	0.283127	0.116277	0.00728655	0.0225299
ENSMUSG00000073529	F830208F22Rik	-0.580422	-0.298631	-0.434345	-0.521525	-0.00752905	-0.0455071	0.120504	0.487668	0.406142	0.00752905	0.312491	0.531531
ENSMUSG00000080981	Gm12161	-0.824756	-0.352163	-0.519401	-0.0160778	-0.0448511	-0.14453	0.204234	0.706266	0.428664	0.0160778	0.0396746	0.235123
ENSMUSG00000058756	Thra	-0.475381	-0.240816	-0.024803	-0.542721	-0.129075	0.024803	0.384195	0.553192	0.663223	-0.0538673	0.177079	0.222543
ENSMUSG00000084047	Gm14984	-0.145152	-0.104625	-0.261537	-0.477819	-0.190151	-0.0174875	0.0174875	0.534958	0.260866	0.365737	0.360049	0.349707
ENSMUSG00000021629	Slc30a5	-0.236997	-0.0969148	-0.128638	-0.203676	-0.1598	-0.208695	0.0969148	0.41355	0.412764	0.365602	0.431703	0.389011
ENSMUSG00000021532	Fastkd3	-0.432495	-0.0236832	-0.135673	-0.248776	-0.121218	-0.252804	0.0236832	0.612666	0.149868	0.502023	0.502023	0.313181
ENSMUSG00000015656	Hspa8	-0.349324	0.0441966	-0.13352	-0.216447	-0.264474	-0.194747	-0.0441966	0.580652	0.379597	0.416275	0.415958	0.417103
ENSMUSG00000087141	Plcxd2	-0.138814	-0.0843906	-0.0806744	-0.160214	-0.283252	-0.260604	0.0806744	0.476706	0.642048	0.49608	0.435372	0.423601
ENSMUSG00000067995	Gtf2f2	-0.674023	-0.101317	-0.13244	-0.141202	-0.142852	-0.212423	0.101317	0.458285	0.261778	0.422433	0.413849	0.521989
ENSMUSG00000023025	Larp4	-0.651085	-0.0486056	-0.247813	-0.238698	-0.257977	-0.276742	0.0486056	0.473932	0.268476	0.384933	0.333271	0.312374
ENSMUSG00000027422	Rrbp1	-0.436514	-0.165401	-0.141018	-0.237072	-0.198194	-0.1516	0.141018	0.439393	0.549599	0.395694	0.415056	0.529564
ENSMUSG00000032478	Nme6	-0.316774	-0.160366	-0.323686	-0.443401	-0.0769132	-0.150068	0.0769132	0.265319	0.363227	0.477406	0.660559	0.33234
ENSMUSG00000005057	Sh2b2	-0.522283	0.0894213	-0.0965965	-0.540045	-0.310602	-0.0894213	-0.215248	0.426113	0.361996	0.13663	0.399848	0.615689
ENSMUSG00000010095	Slc3a2	-0.519608	0.165668	-0.165668	-0.274556	-0.297094	-0.279286	-0.354741	0.546924	0.426724	0.38477	0.378394	0.434224
ENSMUSG00000025007	Aldh18a1	-0.66604	0.0746111	-0.120673	-0.0746111	-0.0793166	-0.2771	-0.300306	0.357381	0.398431	0.517157	0.545696	0.309965
ENSMUSG00000070284	Gmppb	-0.379188	0.0554582	-0.0554582	-0.0761329	-0.220046	-0.143115	-0.199175	0.57167	0.530242	0.522213	0.527597	0.511678
ENSMUSG00000030082	Sec61a1	-0.542069	-0.0313893	0.0313893	-0.214853	-0.099392	-0.095132	-0.239398	0.569097	0.694679	0.402865	0.540132	0.482153
ENSMUSG00000021276	Cinp	-0.711265	0.0413854	-0.0413854	-0.25682	-0.260206	-0.211697	-0.0875902	0.534937	0.587132	0.249407	0.506508	0.378886
ENSMUSG00000026615	Eprs	-0.740695	0.0987676	-0.170698	-0.182732	-0.126962	-0.261082	-0.0987676	0.620799	0.582119	0.413781	0.532283	0.356891
ENSMUSG00000066839	Ecsit	-0.154841	-0.0947547	-0.0316951	-0.518693	0.0316951	-0.233186	-0.0696946	0.759804	0.521659	0.471591	0.445655	0.596553
ENSMUSG00000057531	Dtnbp1	-0.164087	-0.0635669	-0.136676	-0.136495	-0.137009	-0.184962	0.692732	0.645365	0.574188	0.264368	0.235974	0.0635669
ENSMUSG00000061436	Hipk2	-0.112713	-0.199442	-0.296387	-0.0931794	-0.106798	-0.153205	0.647441	0.72174	0.354144	0.383275	0.0931794	0.193746
ENSMUSG00000054733	Msra	-0.070418	-0.0732588	-0.108941	-0.417603	-0.264718	-0.403249	0.567028	0.476214	0.509714	0.070418	0.229246	0.1072
ENSMUSG00000060260	Pwwp2b	-0.282062	-0.154274	-0.393939	-0.584652	-0.319464	-0.0207855	0.730169	0.323357	0.427222	0.0207855	0.0479333	0.385045
ENSMUSG00000035828	Pim3	-0.223386	-0.0111578	-0.178623	-0.719295	-0.488051	-0.615617	0.248223	0.345635	0.393383	0.298397	0.0111578	0.159829
ENSMUSG00000014905	Dnajb9	-0.105518	-0.427329	-0.125566	-0.46684	-0.364331	-0.725782	0.221074	0.207344	0.743991	0.128579	0.207489	0.105518
ENSMUSG00000043421	Hilpda	-0.35949	-0.00751729	0.167451	-0.425376	-0.632966	-0.484758	0.392569	0.384973	0.705669	0.332348	-0.118425	0.00751729
ENSMUSG00000037211	Spry1	0.0259887	-0.253084	-0.264168	-0.756121	-0.630941	-0.78541	0.614552	0.35401	0.477936	0.171283	-0.0259887	0.0572273
ENSMUSG00000003526	Prodh	0.0887527	-0.0887527	-0.236052	-0.511138	-0.742286	-0.717818	0.665692	0.465583	0.205603	0.176248	0.131283	-0.135276
ENSMUSG00000024486	Hbegf	0.00507144	-0.248678	-0.00507144	-0.388498	-0.430787	-0.602343	0.669841	0.472717	0.585275	0.365646	0.397316	-0.169131
ENSMUSG00000029780	Nt5c3	0.02004	-0.229767	-0.368183	-0.221957	-0.3679	-0.666683	0.681299	0.447559	0.627817	0.326617	0.0897707	-0.02004
ENSMUSG00000030303	Far2	0.0060601	-0.380616	-0.25948	-0.349524	-0.221284	-0.370597	0.813123	0.378964	0.65643	-0.0060601	0.0708298	0.175083
ENSMUSG00000032456	Nmnat3	0.025289	-0.403135	-0.558141	-0.401533	-0.421197	-0.457	0.658143	0.156485	-0.025289	0.446352	0.419477	0.251883
ENSMUSG00000026596	Abl2	-0.0400491	-0.523302	-0.56046	-0.450027	-0.48295	-0.488139	0.498635	0.281501	0.0400491	0.422005	0.0642763	0.127941
ENSMUSG00000085492	Trmt61b	-0.0234642	-0.316718	-0.732711	-0.133209	-0.282486	-0.482494	0.507914	0.175616	0.454268	0.513876	0.0234642	0.414213
ENSMUSG00000021694	Ercc8	-0.068076	-0.122183	-0.399803	-0.0720365	-0.320247	-0.48226	0.719835	0.385449	0.068076	0.621788	0.583685	0.221583
ENSMUSG00000030505	Prmt3	-0.102607	-0.0305243	-0.522712	-0.245063	-0.269256	-0.529466	0.98169	0.356011	0.0305243	0.341514	0.354048	0.208885
ENSMUSG00000091078	Gm17218	-0.102955	-0.460314	-0.277393	0.0676086	-0.233443	-0.574407	0.719238	-0.0676086	0.211416	0.62186	0.53254	0.216111
ENSMUSG00000051506	Wdfy4	-0.134374	-0.290758	-0.216757	-0.15055	-0.2292	-0.0951087	0.797278	0.0951087	0.236651	0.612781	0.377013	0.300713
ENSMUSG00000038740	Mvb12b	-0.214912	-0.44465	-0.451607	-0.119378	-0.21923	-0.14648	0.84764	0.321016	0.250314	0.461531	0.119378	0.159746
ENSMUSG00000055968	Gm9988	-0.358285	0.0220849	-0.481484	-0.60738	-0.0706214	-0.443643	0.855395	0.420616	-0.0220849	0.233316	0.102304	0.655052
ENSMUSG00000050737	Ptges	-0.0173238	-0.115606	-0.567993	-0.444313	-0.616146	-0.511446	0.512547	0.0173238	0.326795	0.0180794	0.289514	0.236088
ENSMUSG00000026437	Cdk18	-0.024075	-0.217283	-0.387828	-0.36413	-0.441381	-0.598315	0.428785	0.313784	0.318154	0.293371	0.024075	0.0919224
ENSMUSG00000078768	Zfp566	0.0687341	-0.127544	-0.44884	-0.503429	-0.407098	-0.555111	0.728402	0.568149	-0.00953547	0.20842	0.182869	0.00953547
ENSMUSG00000028869	Gnl2	-0.00891527	-0.199461	-0.416615	-0.274172	-0.517827	-0.709875	0.60376	0.433986	0.0965944	0.214411	0.139122	0.00891527
ENSMUSG00000081861	Gm14441	-0.175401	-0.0259459	-0.592215	-0.640567	-0.51961	-0.597696	0.300173	0.393044	0.115612	0.18614	0.0259459	0.135329
ENSMUSG00000031939	Taf1d	-0.111542	-0.192728	-0.506505	-0.542526	-0.563591	-0.745335	0.190386	0.227573	0.111542	0.177493	0.313895	0.232582
ENSMUSG00000053332	Gas5	-0.108145	-0.257841	-0.561158	-0.434807	-0.542771	-0.900678	0.360839	0.21796	0.108145	0.194081	0.147075	0.158981
ENSMUSG00000050103	Agmo	-0.0138718	-0.275	-0.715483	-0.444171	-0.544444	-0.533483	0.235961	0.287303	0.0138718	0.423426	0.0213013	0.208884
ENSMUSG00000000916	Nsun5	-0.00131831	-0.182289	-0.754413	-0.526849	-0.481361	-0.371306	0.443024	0.463134	0.00131831	0.322231	0.104815	0.147658
ENSMUSG00000049939	Lrrc4	-0.0650294	-0.267398	-0.390853	-0.214239	-0.527045	-0.571456	0.304209	0.296138	0.39025	0.466071	0.0650294	0.262196
ENSMUSG00000042814	Mcts2	-0.143711	-0.218851	-0.321489	-0.102782	-0.417184	-0.565892	0.613851	0.26551	0.475694	0.370962	0.102782	0.152259
ENSMUSG00000053684	BC048403	-0.117441	-0.39152	-0.473012	-0.280014	-0.471219	-0.562218	0.38853	0.338895	0.117441	0.197584	0.26397	0.12521
ENSMUSG00000022856	Tmem41a	-0.024645	-0.277504	-0.524818	-0.455302	-0.347881	-0.584325	0.334348	0.406215	0.17312	0.381869	0.215046	0.024645
ENSMUSG00000037805	Rpl10a	-0.0952195	-0.284671	-0.417863	-0.443424	-0.428865	-0.626324	0.505235	0.367996	0.0952195	0.283543	0.227191	0.163561
ENSMUSG00000025436	Xrcc6bp1	0.00740859	-0.311839	-0.231065	-0.462639	-0.4864	-0.621368	0.444709	0.329192	-0.00740859	0.380178	0.236616	0.340057
ENSMUSG00000072258	Taf1a	-0.102983	-0.261464	-0.26909	-0.144033	-0.497947	-0.50052	0.479795	0.19382	0.132117	0.454318	0.193735	0.102983
ENSMUSG00000036990	Otud4	-0.123599	-0.223536	-0.563493	-0.100625	-0.333666	-0.54813	0.522049	0.202796	0.100625	0.403512	0.215237	0.180594
ENSMUSG00000044595	Dnd1	-0.0124425	-0.411124	-0.495101	-0.392248	-0.430576	-0.424751	0.491587	0.173918	0.205482	0.295518	0.293513	0.0124425
ENSMUSG00000023045	Soat2	-0.11494	-0.252312	-0.295969	-0.156899	-0.312901	-0.371273	0.473512	0.11494	0.2628	0.42361	0.208103	0.383318
ENSMUSG00000030127	Cops7a	-0.306772	-0.187288	-0.330501	-0.131129	-0.350595	-0.380378	0.534453	0.157947	0.133891	0.490471	0.326621	0.131129
ENSMUSG00000010047	Hyal2	-0.0636398	-0.282825	-0.183468	-0.263683	-0.267637	-0.229688	0.424921	0.521361	0.0636398	0.588283	0.310955	0.149255
ENSMUSG00000020630	Rnaseh1	-0.109673	-0.358537	-0.457988	-0.179235	-0.220134	-0.57525	0.470123	0.338721	0.109673	0.416364	0.235931	0.264881
ENSMUSG00000025722	Wdr73	-0.0158469	-0.254287	-0.404391	-0.247293	-0.407982	-0.425765	0.41349	0.355229	0.0158469	0.474722	0.40946	0.313795
ENSMUSG00000046441	Ftsjd1	-0.0222836	-0.206629	-0.481706	-0.271767	-0.148186	-0.374121	0.530663	0.33959	0.0222836	0.467478	0.382676	0.248777
ENSMUSG00000027787	Nmd3	-0.00974757	-0.211201	-0.494679	-0.12955	-0.294591	-0.267134	0.453729	0.404282	0.00974757	0.480515	0.421628	0.322226
ENSMUSG00000028521	Slc35d1	-0.247384	-0.309678	-0.172832	-0.210518	-0.298258	-0.248746	0.191235	0.172832	0.366076	0.330828	0.486281	0.274817
ENSMUSG00000049792	Bag5	-0.38459	-0.127907	-0.125999	-0.35797	-0.244641	-0.407181	0.161587	0.39445	0.125999	0.429547	0.462046	0.162125
ENSMUSG00000031143	Ccdc22	-0.331807	-0.223668	-0.370367	-0.2704	-0.335355	-0.170452	0.22854	0.442236	0.201671	0.221459	0.229641	0.170452
ENSMUSG00000031862	Atp13a1	-0.468119	-0.1867	-0.317091	-0.186257	-0.248554	-0.15142	0.3191	0.330768	0.269796	0.312521	0.274953	0.15142
ENSMUSG00000027430	Dtd1	-0.404478	-0.184492	-0.462675	-0.312676	-0.160453	-0.110134	0.401059	0.565431	0.208382	0.110134	0.116841	0.197236
ENSMUSG00000046573	Lyrm4	-0.403993	-0.387786	-0.375329	-0.0848317	-0.193402	-0.261931	0.294816	0.298391	0.175906	0.247145	0.274011	0.0848317
ENSMUSG00000025764	Phf17	-0.443049	-0.166861	-0.399242	-0.0867505	-0.157945	-0.26582	0.226132	0.327011	0.319106	0.199852	0.219987	0.0867505
ENSMUSG00000051510	Mafg	-0.229708	-0.234592	-0.261464	-0.426321	-0.218213	-0.158925	0.423922	0.229319	0.467791	0.158925	0.284827	0.28108
ENSMUSG00000026047	Kdelc1	-0.275032	-0.10538	-0.191256	-0.257694	-0.166802	-0.244951	0.412585	0.582289	0.402282	0.10538	0.153781	0.222347
ENSMUSG00000025421	Hdhd2	-0.481763	-0.0295175	-0.0501298	-0.392123	-0.441865	-0.488212	0.383757	0.370944	0.14829	0.209945	0.261077	0.0295175
ENSMUSG00000023330	Dtwd1	-0.327217	-0.313645	-0.314818	-0.0842938	-0.153639	-0.525382	0.323384	0.338996	0.179004	0.242024	0.252849	0.0842938
ENSMUSG00000055900	Tmem69	-0.175859	-0.184177	-0.426714	-0.134419	-0.214272	-0.318437	0.306173	0.407355	0.334058	0.257685	0.279712	0.134419
ENSMUSG00000032059	Alg9	-0.0971761	-0.298016	-0.335247	-0.198181	-0.184293	-0.18631	0.383751	0.306399	0.444227	0.22592	0.28682	0.0971761
ENSMUSG00000032203	Pigb	-0.164619	-0.415478	-0.32114	-0.212146	-0.274831	-0.138545	0.518911	0.245405	0.510353	0.229274	0.16818	0.138545
ENSMUSG00000026811	St6galnac6	-0.187065	-0.435731	-0.30515	-0.204934	-0.0909097	-0.221366	0.584501	0.312791	0.235927	0.291368	0.0909097	0.173188
ENSMUSG00000020340	Cyfip2	-0.155415	-0.164326	-0.240766	-0.0161747	-0.150395	-0.286106	0.542753	0.386585	0.411918	0.313697	0.159189	0.0161747
ENSMUSG00000030879	Mrpl17	-0.340191	0.0188693	-0.267539	-0.29269	-0.368219	-0.504546	0.251209	0.44301	-0.0188693	0.248792	0.235567	0.238985
ENSMUSG00000013736	Trnt1	-0.0944937	-0.147705	-0.360228	-0.359212	-0.308483	-0.427341	0.178989	0.364949	0.0944937	0.371271	0.265181	0.227072
ENSMUSG00000019838	Slc16a10	-0.0632996	-0.0491046	-0.304053	-0.406282	-0.247908	-0.290394	0.162616	0.491685	0.0491046	0.393557	0.511862	0.316612
ENSMUSG00000052525	Spdya	0.000621032	-0.191365	-0.347773	-0.264173	-0.156227	-0.375788	0.388653	0.303031	-0.000621032	0.247892	0.575977	0.211007
ENSMUSG00000087250	1700094C10Rik	-0.266246	-0.467625	-0.431644	0.0442451	-0.477679	-0.0442451	0.309818	0.661533	0.366864	0.441349	0.294992	-0.177809
ENSMUSG00000027643	Ghrh	-0.229244	-0.459019	-0.318325	-0.0620067	-0.0923145	-0.32585	0.496987	0.26166	0.618576	0.554296	0.0911347	0.0620067
ENSMUSG00000047810	Ccdc88b	-0.431614	-0.573048	-0.237686	-0.113674	-0.361828	-0.208685	0.480265	0.131317	0.229574	0.386256	0.113674	0.230733
ENSMUSG00000063439	B9d2	-0.43334	-0.433755	-0.411861	-0.186215	-0.34498	-0.107043	0.506446	0.220372	0.222263	0.289069	0.107043	0.149345
ENSMUSG00000022216	Psme1	-0.349029	-0.457245	-0.499394	0.0511904	-0.323076	-0.332057	0.46449	0.199038	0.297546	0.429337	0.040594	-0.040594
ENSMUSG00000003190	Bcl2l12	-0.420349	-0.41374	-0.527238	-0.0970355	-0.0879595	-0.123569	0.511437	0.210067	0.107	0.305655	0.0879595	0.120165
ENSMUSG00000018547	Pip4k2b	-0.37072	-0.373693	-0.445942	-0.0879497	-0.200093	-0.134297	0.359688	0.176998	0.112079	0.352034	0.0879497	0.138359
ENSMUSG00000040479	Dgkz	-0.405457	-0.319449	-0.429273	-0.236195	-0.118843	0.0580688	0.691823	0.222158	0.190944	0.272433	-0.0249709	0.0249709
ENSMUSG00000030188	Magohb	-0.578687	-0.405404	-0.218128	0.0541508	-0.12765	-0.24318	0.508522	0.524921	0.0948005	0.260136	-0.0541508	0.209563
ENSMUSG00000035473	Galm	-0.593236	-0.424158	-0.289099	-0.141204	-0.0477501	0.0477501	0.382448	0.351768	0.191523	0.209666	-0.119217	0.14002
ENSMUSG00000067370	B3galt4	-0.428185	-0.468617	-0.415653	0.0485286	-0.0710324	-0.153786	0.241266	0.0439588	0.286769	0.352969	-0.0439588	0.286032
ENSMUSG00000034255	Arhgap27	-0.764583	-0.458311	-0.51049	-0.0543287	0.0732634	0.0140438	0.278817	-0.0140438	0.353697	0.432571	-0.0373487	0.279965
ENSMUSG00000004665	Cnn2	-0.88793	-0.594278	-0.378824	-0.0883553	-0.266803	0.136623	0.427722	0.131698	0.0883553	0.274795	-0.122078	0.296177
ENSMUSG00000005103	Wdr1	-0.740441	-0.454331	-0.550688	-0.0578571	-0.214489	-0.0252404	0.306634	0.0398492	0.0252404	0.313938	0.115733	0.264127
ENSMUSG00000015766	Eps8	-0.730122	-0.701151	-0.524609	0.116284	-0.321822	-0.238393	-0.0314275	0.0314275	0.127172	0.194418	0.177957	0.395562
ENSMUSG00000035783	Acta2	-0.692284	-0.466085	-0.383271	-0.0658036	-0.0823609	0.166099	0.17073	0.0658036	0.443109	0.158916	-0.157116	0.654679
ENSMUSG00000021423	Ly86	-0.562404	-0.439765	-0.37942	-0.413061	-0.694987	0.00405665	0.128588	0.0584804	0.428643	-0.00405665	0.0417137	0.447174
ENSMUSG00000062397	Zfp706	-0.614931	-0.334959	-0.448031	-0.0834986	-0.109022	-0.17395	0.141266	0.269705	0.0834986	0.393564	0.326217	0.282886
ENSMUSG00000037720	Tmem33	-0.49584	-0.357943	-0.360117	-0.103122	-0.164529	-0.157605	0.103122	0.448977	0.192327	0.221732	0.314378	0.273346
ENSMUSG00000033075	Senp1	-0.61127	-0.244046	-0.457619	-0.18264	-0.0871276	-0.130629	0.0871276	0.322059	0.282196	0.196089	0.221268	0.130601
ENSMUSG00000024050	Wiz	-0.509659	-0.335127	-0.42005	-0.212907	-0.0963336	-0.136116	0.0963336	0.263231	0.139069	0.236099	0.326797	0.174213
ENSMUSG00000005982	Naa60	-0.672575	-0.396112	-0.422745	-0.181671	-0.124019	-0.0836031	0.0836031	0.281516	0.101513	0.237419	0.218856	0.14197
ENSMUSG00000020261	Slc36a1	-0.284752	-0.359017	-0.393703	-0.486069	-0.231086	-0.0625524	0.0625524	0.0957925	0.240205	0.20286	0.368651	0.530681
ENSMUSG00000021497	Txndc15	-0.433625	-0.589949	-0.584818	-0.111522	-0.166829	0.00291868	0.177345	0.207591	-0.00291868	0.20802	0.249398	0.186441
ENSMUSG00000031165	Was	-0.535488	-0.485843	-0.53513	-0.169778	-0.161012	-0.0811039	0.150118	0.0945393	0.0811039	0.194191	0.283582	0.173179
ENSMUSG00000049285	Mblac1	-0.602629	-0.480837	-0.457315	-0.151032	-0.0615573	-0.335019	0.310695	0.209558	0.0615573	0.0901665	0.361639	0.107338
ENSMUSG00000025232	Hexa	-0.711877	-0.418576	-0.37989	-0.429157	-0.268996	-0.00279514	0.197294	0.0771592	0.149096	0.00279514	0.0910578	0.276737
ENSMUSG00000089661	Mia	0.0876242	-0.0876242	-0.441365	-0.405635	-0.501409	-0.247041	-0.248441	0.468154	0.329387	0.408861	0.381016	0.721531
ENSMUSG00000022324	Matn2	-0.0834683	-0.281239	-0.159128	-0.242377	-0.247228	-0.225408	0.262413	0.227383	0.461929	0.0834683	0.675414	0.679281
ENSMUSG00000039873	Neurl2	0.132436	-0.303101	-0.222075	-0.574555	-0.633875	-0.167304	-0.0631763	0.0631763	0.475428	0.217508	0.658388	0.263593
ENSMUSG00000053603	4930442H23Rik	0.0165998	-0.0518861	-0.543474	-0.47462	-0.547353	-0.335324	-0.00681532	0.00681532	0.326799	0.507975	0.498734	0.288634
ENSMUSG00000081103	Rps12-ps26	0.121679	-0.309951	-0.610055	-0.570799	-0.478663	-0.388726	0.191881	0.249147	0.0831947	0.606349	-0.0831947	0.574545
ENSMUSG00000036452	Arhgap26	0.0463883	-0.501912	-0.697323	-0.252962	-0.5039	-0.497641	-0.026685	0.026685	0.0320761	0.414861	0.322993	0.79378
ENSMUSG00000042784	Muc1	0.0918356	0.123357	-0.204278	-0.542716	-0.310542	-0.459121	0.162594	0.90525	-0.172093	0.818026	-0.0918356	0.756355
ENSMUSG00000032501	Trib1	0.261043	-0.211469	-0.0922452	-0.403031	-0.501797	-0.415187	-0.0262599	0.460228	0.149281	0.709354	0.0262599	0.740539
ENSMUSG00000003559	As3mt	0.0386424	-0.24895	0.0119066	-0.115136	-0.251883	-0.235067	0.839111	0.496396	0.802785	-0.213732	0.360199	-0.0119066
ENSMUSG00000092455	Gm20456	-0.0348514	-0.204533	-0.220199	0.0348514	-0.161553	-0.251284	0.57311	0.651873	0.603713	0.348888	-0.477933	0.270348
ENSMUSG00000031497	Tnfsf13b	0.00650336	0.199696	-0.0324188	-0.0280842	-0.080942	-0.100629	0.785033	0.603545	0.865077	-0.00650336	0.0716469	-0.0250425
ENSMUSG00000023972	Ptk7	0.168556	-0.05771	-0.0590365	-0.162643	-0.0896592	-0.0843162	0.815933	0.635669	0.523483	0.0587702	-0.163138	0.05771
ENSMUSG00000033295	Ptprf	0.252893	0.0350547	0.365437	-0.0703766	-0.282533	-0.24104	1.09329	0.772815	1.02022	-0.0350547	-0.285529	-0.0389933
ENSMUSG00000004473	Clec11a	-0.00244702	0.111266	0.00244702	-0.195839	-0.0835885	-0.443442	0.645052	1.12698	0.893689	0.163653	-0.263166	-0.333273
ENSMUSG00000082507	Gm9378	-0.151674	0.242891	-0.357471	-0.696204	-0.0979105	-1.08774	0.753817	-0.27356	0.140522	0.0979105	0.304952	0.255961
ENSMUSG00000092384	Gm4189	0.164032	0.00508219	-0.00508219	-0.660069	-0.13144	-0.674412	0.688	-0.0952258	0.509239	-0.140807	0.347291	0.366633
ENSMUSG00000024665	Fads2	-0.0107494	-0.649141	0.539585	-0.61454	-0.456693	-0.520088	0.935216	-0.297883	0.740745	0.177384	0.179129	0.0107494
ENSMUSG00000071456	1110002L01Rik	0.592392	-0.293817	-0.081961	-0.416501	-0.435967	-0.386977	0.791269	0.468966	-0.100682	0.35715	0.3622	0.081961
ENSMUSG00000083585	Gm15885	0.820115	-0.115288	-0.543054	-0.342701	-0.249799	-0.634874	0.720855	0.406787	0.0568482	0.584935	-0.0568482	0.213209
ENSMUSG00000083988	Rps10-ps4	0.759655	-0.47924	-0.673466	-0.191044	-0.175842	-0.476947	0.611297	0.175842	-0.199308	0.3266	0.57614	0.298257
ENSMUSG00000028957	Per3	0.724099	-0.142773	-0.176926	-0.479297	-0.334484	-0.789214	0.935195	0.291376	0.510299	0.0629309	0.418069	-0.0629309
ENSMUSG00000032554	Trf	0.280646	-0.417978	-0.0178859	-0.23559	-0.632345	-0.677155	0.904519	-0.0663436	0.499627	0.129226	0.0849752	0.0178859
ENSMUSG00000034981	Parm1	0.645606	-0.0675261	-0.0919763	-0.083095	-0.120358	-0.187944	1.32451	0.0299938	-0.0299938	0.477706	0.776908	0.489419
ENSMUSG00000086052	Gm11802	0.664704	-0.435077	-0.48705	-0.0270264	-0.480734	0.0270264	1.16949	-0.307306	-0.0311433	0.677064	0.242167	0.577585
ENSMUSG00000084132	Gm15982	0.666967	-0.367649	-1.07397	-0.0604847	-0.49715	-0.585311	0.697122	-0.60854	0.509279	0.386534	0.0604847	0.264182
ENSMUSG00000041673	Lrrc18	0.549936	-0.410328	-0.680317	-0.41373	-0.750133	-0.0878656	0.983341	-0.484833	0.176979	0.432131	0.0878656	0.353416
ENSMUSG00000044542	Prop1	0.372255	-0.218409	-0.923342	-0.259523	-0.519384	-0.197767	0.591018	-0.293199	0.379044	0.249243	0.639645	0.197767
ENSMUSG00000008307	1700109H08Rik	0.0873792	-0.505948	-0.792702	-0.0873792	-0.742858	-0.621325	0.138683	-0.246874	0.195486	0.157998	0.120762	0.238192
ENSMUSG00000084893	Hba-ps4	0.397909	-0.283343	-0.438378	-0.244145	-0.403976	-0.309045	0.470416	-0.615999	0.371089	0.576326	0.244145	0.524761
ENSMUSG00000056106	Gm9990	0.445416	-0.14993	-0.281951	-0.5349	-0.282714	-0.354782	0.398723	-0.122259	0.297214	0.122259	0.324526	0.198513
ENSMUSG00000022498	Txndc11	0.56364	-0.292635	-0.216837	-0.400457	-0.419795	-0.506239	-0.0532935	0.189533	0.411352	0.210256	0.0532935	0.204622
ENSMUSG00000028587	Orc1	0.421867	-0.167459	-0.365708	-0.455833	-0.421367	-0.499245	-0.0879341	0.304173	0.239707	0.199342	0.205692	0.0879341
ENSMUSG00000001627	Ifrd1	0.316495	-0.0790443	-0.444	-0.424663	-0.429575	-0.322947	-0.11719	0.247633	0.0790443	0.290184	0.141064	0.334243
ENSMUSG00000068114	Ccdc134	0.221607	-0.0192204	-0.220695	-0.349367	-0.473457	-0.480159	0.087592	0.407226	-0.013282	0.342494	0.013282	0.174227
ENSMUSG00000021872	Rnase10	0.252744	-0.3654	-0.236675	-0.845575	-0.646846	-0.387743	0.176777	-0.0407015	0.160555	0.199958	0.0669419	0.0407015
ENSMUSG00000083161	Gm11427	0.272192	-0.057866	-0.343928	-0.64532	-0.644389	-0.605487	0.0710469	0.253436	0.473839	-0.111267	0.057866	0.0938586
ENSMUSG00000082901	Gm14323	-0.0412443	0.436697	0.0412443	-0.444198	-0.421923	-0.312177	0.634193	-0.125074	0.324203	0.367288	0.401778	-0.144545
ENSMUSG00000054321	Taf4b	0.234108	0.0541916	-0.574683	-0.48739	-0.638174	-0.79256	0.21529	0.198484	-0.319699	0.116497	0.0569242	-0.0541916
ENSMUSG00000030187	Klra2	0.131112	-0.467379	-0.331548	-0.231563	-0.459305	-0.395301	0.510876	-0.0121525	0.273536	0.0121525	0.110925	0.674212
ENSMUSG00000031982	Arv1	0.0227334	-0.394752	-0.175498	-0.304478	-0.415412	-0.49052	0.568857	0.0826955	-0.0227334	0.286272	0.398722	0.163283
ENSMUSG00000090157	Gm16534	0.0490738	-0.319087	-0.430223	-0.887501	-0.390185	-0.392207	0.172298	0.27343	-0.0478372	0.167683	0.184786	0.0478372
ENSMUSG00000031711	Zfp330	-0.033298	-0.478774	-0.438142	-0.564209	-0.501224	-0.608519	0.255595	0.114541	0.033298	0.154852	0.0998871	0.103822
ENSMUSG00000042632	Pla2g6	0.430591	-0.194837	-0.425946	-0.319848	-0.431127	-0.389175	0.571463	0.365678	0.00642871	0.380865	0.444617	-0.00642871
ENSMUSG00000038987	1700019L03Rik	0.0284468	-0.0738431	-0.417786	-0.5032	-0.615768	-0.0284468	0.187543	0.0929164	-0.0706785	0.187428	0.350511	0.0852583
ENSMUSG00000046994	Mars2	0.0186927	-0.0470825	-0.265085	-0.39975	-0.259414	-0.504855	0.204712	0.312767	-0.0186927	0.146797	0.398066	0.109698
ENSMUSG00000027938	Creb3l4	0.0458552	-0.52628	-0.14232	-0.421443	-0.413533	-0.27898	0.284152	0.0726192	-0.0458552	0.107942	0.46453	0.230721
ENSMUSG00000085609	1700016P03Rik	0.252848	-0.336897	-0.327462	-0.603334	-0.140567	-0.244695	0.140567	0.434289	-0.264815	0.366838	0.596087	0.204013
ENSMUSG00000028982	Slc25a33	-0.0231658	0.0231658	-0.375755	-0.23488	-0.615789	-0.635827	-0.0865808	0.333333	0.0546049	0.446876	0.0680026	0.199484
ENSMUSG00000081496	Gm13428	-0.00771177	0.00630147	-0.00630147	-0.415012	-0.73198	-0.537268	0.456677	0.430171	-0.0808284	0.270462	0.141652	0.029633
ENSMUSG00000079657	Rab26	-0.0485449	0.0473552	-0.0473552	-0.436324	-0.0825983	-0.842982	0.457147	0.224219	-0.0763625	0.435957	0.157558	0.128636
ENSMUSG00000041961	Znrf3	0.180209	-0.130246	-0.13801	-0.337785	-0.479187	-0.351426	0.384601	0.358997	-0.212036	0.441785	0.130246	0.146562
ENSMUSG00000090105	Gm15890	0.0283152	-0.181209	-0.138564	-0.533743	-0.468878	-0.624825	0.359383	0.0994587	0.403993	0.201585	-0.0129062	0.0129062
ENSMUSG00000038352	Arl5c	-0.0367241	-0.119048	-0.191066	-0.0271918	-0.111816	-0.0212688	0.281359	0.0212688	0.366753	0.608747	0.405962	0.582089
ENSMUSG00000087644	Gm14703	0.0170503	-0.158678	-0.232827	-0.077594	0.170221	-0.142679	-0.0170503	-0.141477	0.390449	0.4443	0.666476	0.647199
ENSMUSG00000085417	Gm13919	-0.154889	0.213153	-0.176882	-0.144506	-0.24439	-0.130109	0.130109	0.497693	-0.136155	0.433971	0.660816	0.148785
ENSMUSG00000021906	Oxnad1	0.0856031	-0.255754	-0.194044	-0.145119	-0.146527	-0.362523	-0.0856031	0.462745	0.227519	0.494587	0.384007	0.31798
ENSMUSG00000028121	Bcar3	0.0368461	-0.0368461	-0.0562088	-0.215829	-0.271542	-0.275405	-0.246171	0.152432	0.159483	0.531971	0.330889	0.598185
ENSMUSG00000019528	Gyg	-0.11788	-0.0416967	0.0416967	-0.345714	-0.113198	-0.217296	-0.524369	0.192211	0.417321	0.444762	0.507354	0.388338
ENSMUSG00000078974	Sec61g	-0.0912007	-0.203586	0.313328	-0.521371	-0.374039	-0.169045	-0.265452	0.299603	0.0912007	0.152197	0.428361	0.227994
ENSMUSG00000090057	Gm16333	-0.830564	-0.222064	-0.789502	-0.00455474	-0.162293	0.00455474	0.453396	0.230814	0.327661	0.232602	-0.594124	0.475729
ENSMUSG00000055805	Fmnl1	-0.98102	-0.870216	-0.790585	0.0981083	-0.00674687	0.256739	0.383446	-0.179338	-0.231634	0.299398	0.00674687	0.279996
ENSMUSG00000040699	Limd2	-0.804435	-0.86741	-0.751498	0.106816	0.15811	0.293997	-0.131203	-0.279054	-0.0986275	0.0986275	0.229156	0.124196
ENSMUSG00000015451	C4a	-0.0320085	-0.191303	-0.656955	-0.306632	-0.177445	0.0320085	0.257935	0.550225	-0.676863	0.599365	0.458243	0.684996
ENSMUSG00000061175	Fnip2	0.045956	-0.310823	-0.585037	-0.045956	-0.241513	-0.116706	0.40236	0.144956	-0.233922	0.582446	0.408808	0.586819
ENSMUSG00000020709	Adap2	0.0591587	-0.0622799	-0.830441	0.0161625	-0.363486	-0.0161625	0.290371	-0.177277	-0.38925	1.07578	0.235242	0.5977
ENSMUSG00000000983	Wfdc18	-0.783016	-0.64626	-0.631941	0.399138	0.101135	-0.101135	-0.672131	0.129668	-0.679882	0.700933	1.09084	0.474351
ENSMUSG00000021756	Il6st	-0.197976	-0.249948	-0.456189	0.0107039	-0.0318029	0.317124	-0.613997	0.176487	-0.0107039	0.839021	0.739744	1.43716
ENSMUSG00000002992	Apoc2	-0.557615	-0.449733	-0.165068	0.165068	-0.251298	0.223238	-0.185614	-0.786217	0.378761	0.856308	0.638479	0.659435
ENSMUSG00000028028	Alpk1	-0.561155	-1.05831	-0.879528	0.0189982	0.236256	0.335105	-0.0189982	-0.799748	-0.306259	0.65853	0.89392	1.0663
ENSMUSG00000041608	Entpd3	-0.168173	-0.0524304	-0.433222	-0.254327	0.00393631	-0.00393631	-0.414744	0.601402	0.0475499	0.738501	0.250468	1.15009
ENSMUSG00000057315	Arhgap24	-0.51751	-0.414144	-0.385199	-0.0932472	0.0366833	0.168697	-0.399909	-0.0366833	0.370657	0.521434	0.558631	1.14297
ENSMUSG00000015709	Arnt2	-0.272599	-0.400797	-0.678059	-0.147663	-0.34098	-0.536074	0.442869	0.147663	0.194472	0.850327	0.79361	0.527739
ENSMUSG00000082436	Gm11688	-0.371148	-0.125005	-0.597769	-0.114154	-0.601866	-0.563993	0.17801	0.309829	0.114154	0.929201	0.698058	0.497076
ENSMUSG00000025962	Fastkd2	-0.39502	-0.366384	-0.817835	-0.108212	-0.356978	-0.356584	0.298871	0.727822	0.108212	0.625631	0.52141	0.427085
ENSMUSG00000039959	Hip1	-0.36361	-0.665813	-0.750124	-0.49439	-0.252846	-0.089212	0.373231	0.355863	0.089212	0.693321	0.560157	0.83353
ENSMUSG00000054520	Sh3bp2	-0.402595	-0.820243	-0.342572	-0.226076	-0.0382846	-0.0960619	0.361998	0.265998	0.0382846	0.803989	0.428155	0.604611
ENSMUSG00000036931	Nfkbid	-0.271304	-0.406871	-0.638223	-0.0612456	-0.128861	-0.115242	0.450758	0.358867	0.0612456	0.84639	0.665935	0.658271
ENSMUSG00000030041	M1ap	-0.899594	-0.438103	-0.605039	-0.0938671	-0.34932	-0.132912	0.545595	0.0938671	0.292716	0.485427	0.385662	0.685159
ENSMUSG00000035673	Sbno2	-0.884369	-0.6158	-0.673209	-0.0505166	-0.464644	-0.13489	0.236855	0.252315	0.0505166	0.696945	0.202016	0.540375
ENSMUSG00000045404	Kcnk13	-0.733612	-0.391697	-0.947111	-0.0546677	-0.45374	-0.514464	0.0671427	0.291698	0.0546677	0.427758	0.498869	0.923829
ENSMUSG00000025439	Clns1a	-0.790087	-0.362543	-0.635654	-0.110481	-0.148285	-0.120015	0.110481	0.389093	0.148861	0.527062	0.570115	0.478451
ENSMUSG00000057193	Slc44a2	-0.739802	-0.543597	-0.401003	-0.153604	-0.242409	-0.17111	0.153604	0.435769	0.300079	0.633197	0.436095	0.419713
ENSMUSG00000005980	Dnase1	-0.516668	-0.410545	-0.301135	-0.157894	-0.487206	-0.553519	0.756931	0.634254	0.157894	0.577045	0.343033	0.252864
ENSMUSG00000073771	Btbd19	-0.619596	-0.558909	-0.218481	-0.446855	-0.460639	-0.75384	0.658871	0.307339	0.218481	0.434606	0.301671	0.471162
ENSMUSG00000073779	B230314M03Rik	-0.246715	-0.250511	-0.365987	-0.448291	-0.607701	-0.488363	0.850728	0.406556	0.478706	0.507911	0.369117	0.246715
ENSMUSG00000030657	Xylt1	-0.246368	-0.390649	-0.387296	-0.394864	-0.355828	-0.455406	0.905514	0.576461	0.542802	0.53977	0.246368	0.40247
ENSMUSG00000031445	Proz	-0.354484	-0.564692	-0.645815	-0.53745	-0.274072	-0.55205	0.503069	0.421134	0.301951	0.274072	0.309085	0.446819
ENSMUSG00000032806	Slc10a3	-0.531638	-0.51345	-0.627689	-0.229791	-0.376261	-0.381072	0.536014	0.528501	0.33017	0.46469	0.229791	0.297591
ENSMUSG00000045140	Pigw	-0.370575	-0.417958	-0.63843	-0.276525	-0.429362	-0.562594	0.69886	0.427167	0.276525	0.506392	0.341816	0.437588
ENSMUSG00000019726	Lyst	-0.261826	-0.55683	-0.545941	-0.370493	-0.457467	-0.594168	0.514675	0.261826	0.471682	0.53711	0.469163	0.480041
ENSMUSG00000024999	Noc3l	-0.273118	-0.267632	-0.616041	-0.222251	-0.400155	-0.414447	0.521282	0.552281	0.222251	0.643529	0.483536	0.335126
ENSMUSG00000024081	Cebpz	-0.387697	-0.317466	-0.522795	-0.264989	-0.374688	-0.463958	0.624821	0.529153	0.264989	0.498165	0.448915	0.314475
ENSMUSG00000031904	Slc7a6	-0.404883	-0.290849	-0.57182	-0.272616	-0.385338	-0.485551	0.622228	0.55231	0.272616	0.675534	0.405819	0.34616
ENSMUSG00000003099	Ppp5c	-0.29764	-0.375491	-0.584195	-0.232332	-0.459478	-0.335982	0.452806	0.562208	0.495857	0.469049	0.456746	0.232332
ENSMUSG00000016181	Diexf	-0.326169	-0.302387	-0.561969	-0.186886	-0.431164	-0.340621	0.707482	0.434274	0.186886	0.552447	0.431868	0.301494
ENSMUSG00000021692	Dimt1	-0.194192	-0.485187	-0.618507	-0.41482	-0.54955	-0.436869	0.421128	0.386999	0.194192	0.599397	0.458906	0.379353
ENSMUSG00000035206	Sppl2b	-0.174104	-0.399904	-0.531614	-0.340411	-0.394373	-0.427177	0.2968	0.633938	0.174104	0.661434	0.535527	0.31914
ENSMUSG00000037331	Larp1	-0.463975	-0.467484	-0.99272	-0.130734	-0.33173	-0.294562	0.71114	0.452854	0.130734	0.536351	0.413663	0.416519
ENSMUSG00000015937	H2afy	-0.691904	-0.459756	-0.585754	-0.274929	-0.245675	-0.304068	0.806292	0.38781	0.245675	0.610484	0.457575	0.310359
ENSMUSG00000022842	Ece2	-0.423687	-0.305591	-0.302819	-0.837885	-0.503406	-0.632389	0.571398	0.340322	0.352015	0.443463	0.341259	0.302819
ENSMUSG00000024270	Slc39a6	-0.525106	-0.509026	-0.222855	-0.764596	-0.647639	-0.564265	0.272244	0.334098	0.222855	0.560111	0.41514	0.352959
ENSMUSG00000024376	Epb4.1l4a	-0.20964	-0.430835	-0.560774	-0.450166	-0.448908	-0.728384	0.20964	0.60037	0.484051	0.291158	0.546259	0.318695
ENSMUSG00000026701	Prdx6	-0.352063	-0.256053	-0.433253	-0.543701	-0.552026	-0.632489	0.36291	0.598028	0.529493	0.273892	0.403558	0.256053
ENSMUSG00000037275	Gemin5	-0.438101	-0.263124	-0.471169	-0.452341	-0.65797	-0.707748	0.340601	0.531215	0.263124	0.477155	0.285473	0.33607
ENSMUSG00000032078	Zfp259	-0.269044	-0.33096	-0.42316	-0.238979	-0.436659	-0.639744	0.238979	0.719492	0.390662	0.49335	0.532278	0.40424
ENSMUSG00000022476	Polr3h	-0.458196	-0.238825	-0.286028	-0.501252	-0.6229	-0.620482	0.478003	0.652968	0.389045	0.550568	0.466555	0.238825
ENSMUSG00000091133	Gm17108	-0.179676	-0.346707	-0.42332	-0.695732	-0.40055	-0.595155	0.400537	0.396034	0.179676	0.47597	0.557607	0.335495
ENSMUSG00000024424	Ttc39c	-0.150268	-0.378095	-0.39078	-0.852626	-0.393717	-0.356005	0.451398	0.386198	0.375574	0.150268	0.46207	0.46957
ENSMUSG00000031024	St5	-0.126755	-0.174197	-0.512793	-0.726812	-0.498303	-0.486464	0.436809	0.283024	0.756324	0.626728	0.126755	0.664733
ENSMUSG00000024899	Papss2	-0.215615	-0.207256	-0.361458	-0.556116	-0.419303	-0.428078	0.762377	0.573937	0.589499	0.207256	0.400379	0.618156
ENSMUSG00000020009	Ifngr1	-0.226087	-0.631197	-0.46655	-0.447027	-0.603931	-0.484137	0.457261	0.31257	0.858102	0.226087	0.470851	0.505432
ENSMUSG00000001761	Smo	-0.677454	-0.63752	-0.545988	-0.4189	-0.435709	-0.124986	0.696373	0.511528	0.466586	0.125701	0.124986	0.158051
ENSMUSG00000038886	Man2a2	-0.75756	-0.216674	-0.37961	-0.343917	-0.2625	-0.275735	0.837972	0.46398	0.414891	0.375226	0.252999	0.216674
ENSMUSG00000018659	Pnpo	-0.68226	-0.352405	-0.35489	-0.289518	-0.488146	-0.277414	0.509744	0.277414	0.330599	0.458301	0.452651	0.329507
ENSMUSG00000024579	Pcyox1l	-0.841698	-0.226732	-0.428963	-0.255358	-0.342242	-0.329881	0.581922	0.349366	0.471101	0.344854	0.299631	0.226732
ENSMUSG00000079469	Pigb	-0.494826	-0.597099	-0.50348	-0.265092	-0.255882	-0.418953	0.302064	0.659288	0.463416	0.310593	0.255882	0.29167
ENSMUSG00000021182	Ccdc88c	-0.747837	-0.658126	-0.454318	-0.367909	-0.274576	-0.322185	0.442277	0.274576	0.423993	0.294161	0.321609	0.343327
ENSMUSG00000026979	Psd4	-0.586094	-0.660336	-0.645341	-0.271616	-0.22583	-0.176605	0.446875	0.37633	0.484256	0.384605	0.176605	0.275546
ENSMUSG00000025464	Paox	-0.414558	-0.439213	-0.258825	-0.270332	-0.200997	-0.454789	0.541007	0.410125	0.501506	0.395979	0.390355	0.200997
ENSMUSG00000019188	H13	-0.369611	-0.371697	-0.373913	-0.294825	-0.370288	-0.375929	0.513169	0.40364	0.530796	0.382067	0.294825	0.316257
ENSMUSG00000031392	Irak1	-0.424394	-0.287959	-0.543202	-0.265725	-0.327386	-0.237467	0.649381	0.295386	0.61808	0.377797	0.426159	0.237467
ENSMUSG00000039087	Rreb1	-0.352012	-0.556067	-0.315459	-0.305344	-0.281138	-0.157437	0.743084	0.418334	0.513063	0.323909	0.157437	0.376449
ENSMUSG00000032415	Ube2cbp	-0.594269	-0.262133	-0.809098	-0.310674	-0.0114072	-0.325609	0.616944	0.364423	0.0114072	0.59909	0.308283	0.220506
ENSMUSG00000031897	Psmb10	-0.609342	-0.540848	-0.541788	-0.084143	-0.248693	-0.166761	0.521107	0.476959	0.084143	0.668627	0.332589	0.262577
ENSMUSG00000000326	Comt	-0.578555	-0.488675	-0.738037	-0.270884	-0.309675	-0.222045	0.40001	0.363861	0.282451	0.315824	0.274012	0.222045
ENSMUSG00000035311	Gnptab	-0.532937	-0.465576	-0.778369	-0.192696	-0.414646	-0.35877	0.384718	0.24381	0.20126	0.463308	0.238416	0.192696
ENSMUSG00000046410	Kcnk6	-0.564038	-0.730087	-0.570487	-0.139971	-0.365183	-0.150863	0.290931	0.139971	0.305484	0.508067	0.161165	0.553694
ENSMUSG00000030096	Slc6a6	-0.486636	-0.660613	-0.539614	-0.253461	-0.469206	-0.146714	0.385162	0.254609	0.146714	0.522537	0.24099	0.518823
ENSMUSG00000024338	Psmb8	-0.921155	-0.365384	-0.469768	-0.157361	-0.378921	-0.303334	0.472604	0.272887	0.157361	0.588694	0.211657	0.188734
ENSMUSG00000050592	Fam78a	-0.569438	-0.634568	-0.462683	-0.393841	-0.153345	-0.0695313	0.690076	0.177925	0.0695313	0.126709	0.432913	0.112281
ENSMUSG00000001741	Il16	-0.747011	-0.639875	-0.328883	-0.265997	-0.0869057	0.0243989	0.65598	-0.0243989	0.431106	0.120081	0.271557	0.144162
ENSMUSG00000050732	Vamp8	-0.57945	-0.396595	-0.323759	0.00706374	-0.0138296	-0.024721	0.812746	0.442997	0.207192	0.444242	0.412176	-0.00706374
ENSMUSG00000042404	Dennd4b	-0.533487	-0.781	-0.619904	-0.00595149	-0.442904	-0.177829	0.433131	0.0445621	0.0911271	0.314425	0.00595149	0.179263
ENSMUSG00000031016	Wee1	-0.541642	-0.327399	-0.594094	-0.13838	-0.221267	-0.268152	0.590486	0.231551	0.204325	0.388486	0.364621	0.13838
ENSMUSG00000026281	Dtymk	-0.511214	-0.28877	-0.46903	-0.189269	-0.189543	-0.279281	0.501331	0.266176	0.267566	0.322761	0.36252	0.189269
ENSMUSG00000052085	Dock8	-0.498213	-0.606267	-0.577303	-0.175785	-0.316555	-0.183668	0.513472	0.21514	0.175785	0.2229	0.189741	0.250406
ENSMUSG00000081520	Gm16200	-0.82177	-0.325899	-0.679032	-0.197288	-0.0895093	-0.300282	0.618022	0.0895093	0.150952	0.277692	0.226548	0.387911
ENSMUSG00000027763	Mbnl1	-0.62376	-0.584306	-0.721246	-0.106164	-0.210042	-0.334875	0.395286	0.117269	0.106164	0.356489	0.28204	0.220779
ENSMUSG00000056220	Pla2g4a	-0.827606	-0.415005	-0.668596	-0.140845	-0.25007	-0.229967	0.411086	0.208081	0.143182	0.168314	0.140845	0.258651
ENSMUSG00000034175	Rhbdd3	-0.68094	-0.407278	-0.592557	-0.0896871	-0.231509	-0.11459	0.44357	0.209132	0.106996	0.338527	0.195988	0.0896871
ENSMUSG00000071708	Sms	-0.380371	-0.382399	-0.622034	-0.19074	-0.090764	-0.288256	0.342796	0.389175	0.090764	0.33207	0.256417	0.139696
ENSMUSG00000031851	Ntpcr	-0.410749	-0.666437	-0.743642	-0.102867	-0.285251	-0.44756	0.122926	0.238038	0.102867	0.286293	0.144531	0.274617
ENSMUSG00000008482	Rnf151	-0.484428	-0.0621097	-0.586428	-0.359621	-0.0449985	-0.467511	0.258168	0.0901134	0.0449985	0.700398	0.527763	0.376786
ENSMUSG00000090840	1700092M07Rik	-0.654749	-0.0957231	-0.884099	0.0175138	-0.1619	-0.360879	0.202081	-0.0175138	0.111272	0.151844	0.701249	0.448192
ENSMUSG00000050323	Ndufaf6	-0.509382	0.0205758	-0.912599	-0.726759	-0.25243	-0.295031	0.144147	0.4661	-0.0205758	0.255501	0.500449	0.0389353
ENSMUSG00000062480	Acat3	-0.344176	-0.109273	-0.486376	-0.257168	-0.364877	-0.348953	0.337124	0.214002	0.109273	0.505849	0.396007	0.336292
ENSMUSG00000034617	Mtrr	-0.265398	-0.0805341	-0.392459	-0.162306	-0.244148	-0.355868	0.426736	0.429893	0.0805341	0.390336	0.354697	0.392187
ENSMUSG00000026279	Thap4	-0.270262	-0.167274	-0.387148	-0.212876	-0.208647	-0.185806	0.382455	0.442464	0.334219	0.468147	0.390777	0.167274
ENSMUSG00000005882	Uqcc	-0.272481	-0.291982	-0.247334	-0.253848	-0.266747	-0.30741	0.33654	0.380557	0.247334	0.529351	0.271785	0.381763
ENSMUSG00000048039	Isg20l2	-0.323828	-0.221714	-0.433871	-0.204943	-0.265681	-0.355552	0.204943	0.445604	0.222529	0.399189	0.295043	0.237732
ENSMUSG00000033257	Ttll4	-0.37442	-0.104883	-0.565929	-0.345786	-0.420622	-0.403713	0.238794	0.349317	0.104883	0.347732	0.239677	0.191118
ENSMUSG00000022538	Lsg1	-0.450976	-0.178724	-0.523492	-0.27771	-0.339336	-0.517101	0.255576	0.24874	0.254596	0.379996	0.178724	0.22157
ENSMUSG00000020079	Supv3l1	-0.301533	-0.195484	-0.355663	-0.186754	-0.339618	-0.351648	0.256319	0.506758	0.434842	0.321772	0.186754	0.241166
ENSMUSG00000001082	Mfsd10	-0.444911	-0.256917	-0.160243	-0.322337	-0.26575	-0.236887	0.322309	0.411664	0.319593	0.325982	0.242181	0.160243
ENSMUSG00000063281	Zfp35	-0.26231	-0.226344	-0.363352	-0.256967	-0.311856	-0.439088	0.449925	0.35058	0.274043	0.27441	0.369644	0.226344
ENSMUSG00000020561	Twistnb	-0.261966	-0.190128	-0.501207	-0.365468	-0.279431	-0.340724	0.38951	0.427178	0.242138	0.260398	0.301182	0.190128
ENSMUSG00000032307	Ube2q2	-0.198519	-0.257056	-0.304725	-0.379745	-0.36809	-0.462851	0.495758	0.301101	0.361428	0.231239	0.366706	0.198519
ENSMUSG00000067722	BC003965	-0.161521	-0.301749	-0.309632	-0.138864	-0.285872	-0.383768	0.406479	0.549525	0.230505	0.463265	0.202059	0.138864
ENSMUSG00000047710	Champ1	-0.156286	-0.249736	-0.418645	-0.291341	-0.415635	-0.435547	0.227875	0.349762	0.156286	0.279413	0.321986	0.159938
ENSMUSG00000028683	Eif2b3	-0.213064	-0.132355	-0.475796	-0.408957	-0.50652	-0.50409	0.243667	0.401453	0.132355	0.284943	0.331241	0.145894
ENSMUSG00000078670	Fam174b	-0.0656985	-0.288551	-0.499364	-0.476332	-0.24301	-0.431719	0.0656985	0.53495	0.323216	0.185272	0.530781	0.0948497
ENSMUSG00000078651	Aoc2	-0.287088	-0.0951119	-0.803033	-0.608376	-0.402692	-0.372124	0.364384	0.335585	0.0951119	0.387059	0.355118	0.216651
ENSMUSG00000018428	Akap1	-0.149491	-0.015715	-0.393865	-0.225483	-0.36741	-0.591435	0.352881	0.584203	0.015715	0.660443	0.392651	0.254021
ENSMUSG00000030980	Knop1	-0.323945	-0.25826	-0.47056	-0.241422	-0.258045	-0.433568	0.357732	0.409777	0.241422	0.480956	0.427111	0.250923
ENSMUSG00000022992	Kansl2	-0.374407	-0.168512	-0.484897	-0.265853	-0.45326	-0.356344	0.357668	0.503591	0.168512	0.440498	0.355406	0.202124
ENSMUSG00000027509	Rae1	-0.461467	-0.19749	-0.498739	-0.292147	-0.294724	-0.399994	0.42662	0.38535	0.19749	0.312703	0.364035	0.261901
ENSMUSG00000039356	Exosc2	-0.444098	-0.119675	-0.514002	-0.238415	-0.269689	-0.492958	0.459476	0.513528	0.119675	0.489997	0.362496	0.210846
ENSMUSG00000046909	Tefm	-0.584775	-0.353668	-0.477925	-0.150523	-0.382401	-0.488038	0.336489	0.349754	0.234679	0.363864	0.237397	0.150523
ENSMUSG00000049882	Mettl21d	-0.317094	-0.465997	-0.352266	-0.320742	-0.143449	-0.255193	0.303403	0.38223	0.143449	0.509612	0.540918	0.158898
ENSMUSG00000025785	Exosc7	-0.408599	-0.243235	-0.392894	-0.202358	-0.15674	-0.377536	0.412837	0.389916	0.15674	0.449992	0.513467	0.289166
ENSMUSG00000022009	Nufip1	-0.305264	-0.319659	-0.367639	-0.257521	-0.368197	-0.269348	0.342402	0.468143	0.257521	0.392911	0.333273	0.36725
ENSMUSG00000035047	Kri1	-0.417868	-0.371242	-0.324294	-0.254273	-0.268205	-0.310974	0.322326	0.399851	0.254273	0.357186	0.378229	0.320286
ENSMUSG00000031924	Cyb5b	-0.38713	-0.266959	-0.268474	-0.370079	-0.331387	-0.294137	0.266959	0.330696	0.309654	0.392437	0.349753	0.36032
ENSMUSG00000034442	Trmt5	-0.254057	-0.315922	-0.524179	-0.154732	-0.275781	-0.492166	0.419649	0.456505	0.207204	0.372369	0.44767	0.154732
ENSMUSG00000041654	Slc39a11	-0.291173	-0.123264	-0.550356	-0.199371	-0.466588	-0.425973	0.428383	0.350907	0.28251	0.37962	0.388315	0.123264
ENSMUSG00000063785	Utp14a	-0.172483	-0.271426	-0.580199	-0.330467	-0.436064	-0.406559	0.406122	0.43805	0.172483	0.308274	0.348995	0.251944
ENSMUSG00000059552	Trp53	-0.356369	-0.200286	-0.612491	-0.13493	-0.194555	-0.289635	0.506588	0.487853	0.13493	0.365141	0.427104	0.160395
ENSMUSG00000054999	Naaladl1	-0.344924	-0.316018	-0.258283	-0.237188	-0.226464	-0.272344	0.492101	0.304872	0.446757	0.427768	0.226464	0.524808
ENSMUSG00000048578	Mlec	-0.377009	-0.212363	-0.192065	-0.266501	-0.242512	-0.372114	0.605973	0.419133	0.510533	0.387069	0.377953	0.192065
ENSMUSG00000079737	3110001I22Rik	-0.429119	-0.355726	-0.207453	-0.176137	-0.269743	-0.321438	0.431503	0.45036	0.519794	0.308832	0.250379	0.176137
ENSMUSG00000037243	Zfp692	-0.335355	-0.309412	-0.160082	-0.331805	-0.325773	-0.37514	0.44285	0.483274	0.317972	0.406887	0.224795	0.160082
ENSMUSG00000026172	Bcs1l	-0.36104	-0.29192	-0.365341	-0.201604	-0.243079	-0.249637	0.50706	0.297373	0.448227	0.312408	0.2518	0.201604
ENSMUSG00000028980	H6pd	-0.470075	-0.294652	-0.310145	-0.333528	-0.409585	-0.367901	0.393883	0.403335	0.353766	0.332606	0.375491	0.294652
ENSMUSG00000027236	Eif3j1	-0.360707	-0.28437	-0.404297	-0.436955	-0.413163	-0.450715	0.302687	0.43065	0.300417	0.460974	0.28437	0.303027
ENSMUSG00000068922	Msto1	-0.415521	-0.258442	-0.366205	-0.305979	-0.309384	-0.266322	0.371093	0.507913	0.280247	0.488917	0.414765	0.258442
ENSMUSG00000042210	Abhd14a	-0.613184	-0.239944	-0.263044	-0.225647	-0.547757	-0.379446	0.375657	0.46128	0.308415	0.433301	0.386547	0.225647
ENSMUSG00000020280	Pus10	-0.337971	-0.371252	-0.627988	-0.264259	-0.355673	-0.417662	0.280685	0.500031	0.341904	0.450846	0.284572	0.264259
ENSMUSG00000020899	Pfas	-0.428121	-0.218814	-0.533361	-0.361428	-0.429126	-0.511518	0.218814	0.45524	0.243048	0.497077	0.361731	0.255407
ENSMUSG00000044763	Trmt10c	-0.482391	-0.276944	-0.47754	-0.263834	-0.309199	-0.489997	0.404228	0.615122	0.325971	0.36068	0.306932	0.263834
ENSMUSG00000027424	Mgme1	-0.400935	-0.17519	-0.431427	-0.300264	-0.198939	-0.278947	0.425693	0.710259	0.352058	0.297541	0.521157	0.17519
ENSMUSG00000049482	Ctu2	-0.396061	-0.122227	-0.573893	-0.282751	-0.25623	-0.392646	0.310911	0.712874	0.122227	0.27073	0.455359	0.343069
ENSMUSG00000036160	Surf6	-0.297025	-0.273488	-0.367595	-0.218865	-0.372176	-0.327575	0.546937	0.46208	0.343667	0.482232	0.39407	0.218865
ENSMUSG00000039263	Npepl1	-0.379752	-0.247333	-0.553653	-0.178206	-0.178149	-0.304493	0.627533	0.563687	0.29525	0.53463	0.3749	0.178149
ENSMUSG00000029504	Ddx51	-0.429201	-0.347054	-0.533118	-0.147143	-0.444214	-0.544749	0.400957	0.430411	0.147143	0.470189	0.41163	0.242236
ENSMUSG00000046364	Rpl27a	-0.299483	-0.454336	-0.532329	-0.220882	-0.467026	-0.576785	0.373007	0.432661	0.220882	0.450735	0.359737	0.2729
ENSMUSG00000020473	Aebp1	-0.210547	-0.218344	-0.228561	-0.180787	-0.456979	-0.44985	0.180787	0.510343	0.388259	0.676169	0.341259	0.300357
ENSMUSG00000031568	Rwdd4a	-0.168112	-0.516173	-0.301332	-0.313976	-0.456835	-0.457598	0.168112	0.486366	0.308727	0.406583	0.528438	0.236102
ENSMUSG00000031770	Herpud1	-0.229841	-0.147388	-0.370593	-0.397024	-0.587814	-0.588581	0.147388	0.416366	0.603038	0.438047	0.227085	0.300338
ENSMUSG00000044018	Mrpl50	-0.487079	-0.215093	-0.377562	-0.295876	-0.32845	-0.380542	0.220807	0.435322	0.405257	0.31182	0.281665	0.215093
ENSMUSG00000036693	Nop14	-0.397276	-0.136472	-0.330896	-0.41463	-0.427194	-0.451587	0.136472	0.558184	0.274534	0.438338	0.244541	0.334016
ENSMUSG00000063884	Ptcd3	-0.318988	-0.129494	-0.276523	-0.154888	-0.226414	-0.327658	0.129494	0.582545	0.382099	0.358088	0.366314	0.360457
ENSMUSG00000024120	Lrpprc	-0.355263	-0.18608	-0.298559	-0.24604	-0.29638	-0.24117	0.18608	0.502978	0.352167	0.449625	0.356328	0.300104
ENSMUSG00000092550	Gm20496	-0.380482	-0.332217	-0.713171	-0.244301	0.0441471	-0.542911	0.276676	0.577603	0.449996	0.61196	0.168669	-0.0441471
ENSMUSG00000029534	St7	-0.287671	-0.54336	-0.719314	-0.275746	-0.17863	-0.394575	0.17863	0.389051	0.470792	0.249483	0.369121	0.354582
ENSMUSG00000058809	Gm12141	-0.266077	-0.448124	-0.529484	-0.310886	-0.570995	0.0147458	0.281025	0.752533	0.234743	-0.0147458	0.671713	0.329561
ENSMUSG00000000884	Gnb1l	-0.29282	-0.0691774	-0.747002	-0.144369	-0.495367	-0.154443	0.519892	0.820968	0.219947	0.247726	0.734417	0.0691774
ENSMUSG00000021418	Rpp40	-0.521948	-0.0806081	-0.394538	-0.653377	-0.18473	-0.602337	0.0806081	0.597745	0.0986924	0.76586	0.165062	0.240362
ENSMUSG00000028889	Yrdc	-0.575747	-0.0404474	-0.464045	-0.344579	-0.402259	-0.498587	0.0404474	0.283528	0.318027	0.722567	0.472274	0.223719
ENSMUSG00000043424	Eif3j2	-0.486391	-0.0651434	-0.446219	-0.499907	-0.289837	-0.368928	0.0651434	0.812369	0.15825	0.199056	0.456296	0.379923
ENSMUSG00000056665	Them6	-0.539366	-0.0617794	-0.18893	-0.396821	-0.142671	-0.38404	0.0617794	0.83058	0.377627	0.381086	0.48697	0.114023
ENSMUSG00000020238	Ncln	-0.606865	-0.129448	-0.270583	-0.374288	-0.256598	-0.285836	0.129448	0.534016	0.547572	0.455095	0.419903	0.376638
ENSMUSG00000024213	Nudt3	-0.725226	-0.205709	-0.320096	-0.2858	-0.232268	-0.279032	0.205709	0.522722	0.570227	0.432472	0.405276	0.383817
ENSMUSG00000038299	Wdr36	-0.673231	-0.158441	-0.381159	-0.265503	-0.348328	-0.267839	0.158441	0.557724	0.342032	0.386791	0.425091	0.339172
ENSMUSG00000014859	E2f4	-0.63122	-0.238402	-0.414879	-0.210653	-0.165564	-0.151598	0.151598	0.584856	0.433659	0.414849	0.423649	0.379621
ENSMUSG00000033918	Parl	-0.70076	-0.102849	-0.341077	-0.315854	-0.209706	-0.255648	0.102849	0.559641	0.323365	0.354711	0.443979	0.357926
ENSMUSG00000057130	Txnl4a	-0.769149	-0.139297	-0.62781	-0.119234	-0.112353	-0.344766	0.112353	0.622636	0.350553	0.457828	0.535778	0.257808
ENSMUSG00000078652	Psme3	-0.802118	-0.107843	-0.489473	-0.342973	-0.196021	-0.3197	0.107843	0.615761	0.369397	0.424368	0.36913	0.315656
ENSMUSG00000020547	Bzw2	-0.597457	-0.0776007	-0.256997	-0.245069	-0.221093	-0.243116	0.0776007	0.617452	0.392715	0.673137	0.6035	0.506561
ENSMUSG00000063480	Nhp2l1	-0.678655	-0.090901	-0.382281	-0.157684	-0.255538	-0.294581	0.090901	0.645052	0.350016	0.58858	0.565473	0.439541
ENSMUSG00000078931	Pdf	-0.604992	-0.233694	-0.388971	-0.154645	-0.0718539	-0.0878025	0.0718539	0.662856	0.451396	0.620573	0.615971	0.515757
ENSMUSG00000039756	Dnttip2	-0.472797	-0.133291	-0.394586	-0.303735	-0.241403	-0.263833	0.133291	0.700947	0.273188	0.462445	0.657803	0.4901
ENSMUSG00000004264	Phb2	-0.513843	-0.219493	-0.415671	-0.346033	-0.270821	-0.156576	0.156576	0.680762	0.420066	0.4611	0.524237	0.420603
ENSMUSG00000022571	Pycrl	-0.586693	-0.142785	-0.215437	-0.291306	-0.168285	-0.216936	0.219588	0.556582	0.142785	0.637751	0.563163	0.408678
ENSMUSG00000018040	Rrp7a	-0.520625	-0.174815	-0.181627	-0.227194	-0.166697	-0.312181	0.166697	0.795225	0.216773	0.492095	0.529514	0.316942
ENSMUSG00000063316	Rpl27	-0.607947	-0.123151	-0.100003	-0.367578	-0.241671	-0.251155	0.100003	0.473352	0.366267	0.681158	0.587346	0.300537
ENSMUSG00000051518	Rps19bp1	-0.531324	-0.036262	-0.506949	-0.207274	-0.304345	-0.166148	0.036262	0.52318	0.201806	0.445668	0.621903	0.498455
ENSMUSG00000026037	Orc2	-0.411499	0.0363595	-0.540075	-0.192674	-0.22285	-0.261732	-0.0363595	0.615582	0.323946	0.430028	0.655722	0.582983
ENSMUSG00000022219	Cideb	-0.70228	-0.380747	-0.678348	-0.599122	-0.514691	-0.00768848	0.00768848	0.37023	0.133303	0.217725	0.318486	0.311359
ENSMUSG00000018239	Zcchc10	-0.618246	-0.324092	-0.805603	-0.493066	-0.0819341	-0.373239	0.0819341	0.408982	0.27289	0.353714	0.199132	0.265648
ENSMUSG00000026798	Coq4	-0.514777	-0.370639	-0.771895	-0.10173	-0.578695	-0.264032	0.10173	0.814812	0.14739	0.196734	0.388792	0.367992
ENSMUSG00000070953	Rabepk	-0.725605	-0.336676	-0.332825	-0.522654	-0.282882	-0.243621	0.268262	0.456825	0.263096	0.38233	0.283066	0.243621
ENSMUSG00000008604	Ubqln4	-0.716205	-0.251638	-0.314984	-0.235655	-0.326708	-0.275668	0.295722	0.499219	0.333825	0.429931	0.339914	0.235655
ENSMUSG00000042590	Ipo11	-0.738495	-0.334706	-0.512128	-0.199909	-0.233752	-0.314013	0.199909	0.511056	0.221122	0.450377	0.301806	0.203504
ENSMUSG00000021607	Mrpl36	-0.729544	-0.251791	-0.491594	-0.20999	-0.270071	-0.238378	0.20999	0.584135	0.273908	0.3282	0.354579	0.363287
ENSMUSG00000031861	Lpar2	-0.537775	-0.366893	-0.453555	-0.172301	-0.147576	-0.143455	0.332649	0.677876	0.389442	0.501112	0.414487	0.143455
ENSMUSG00000073775	Kti12	-0.608947	-0.232695	-0.576499	-0.394812	-0.24049	-0.35867	0.317051	0.489307	0.232695	0.259461	0.365367	0.335474
ENSMUSG00000014444	Piezo1	-0.508746	-0.319362	-0.47867	-0.433051	-0.341513	-0.232475	0.232475	0.306636	0.260545	0.481936	0.233713	0.463251
ENSMUSG00000044026	Slc35g1	-0.751352	-0.41534	-0.607564	-0.306249	-0.320482	-0.17661	0.190435	0.412084	0.17661	0.273353	0.257644	0.228598
ENSMUSG00000020697	Lig3	-0.676036	-0.479399	-0.474486	-0.163781	-0.435448	-0.285552	0.163781	0.441681	0.342324	0.347161	0.252574	0.205356
ENSMUSG00000009293	Ube2g2	-0.71714	-0.22919	-0.443978	-0.186656	-0.364385	-0.362633	0.186656	0.310297	0.275565	0.370191	0.254453	0.225436
ENSMUSG00000042606	Hirip3	-0.74355	-0.205318	-0.63058	-0.264055	-0.303081	-0.213788	0.206475	0.40857	0.205318	0.305881	0.221978	0.211626
ENSMUSG00000040857	Erf	-0.537937	-0.411967	-0.315066	-0.260737	-0.328945	0.0298818	0.357777	0.486947	-0.0298818	0.55808	0.275322	0.399123
ENSMUSG00000030403	Vasp	-0.55496	-0.477332	-0.369713	-0.185097	-0.354952	-0.145649	0.264393	0.268051	0.145649	0.35165	0.18918	0.356506
ENSMUSG00000021810	Ecd	-0.538382	-0.295633	-0.432706	-0.122315	-0.129424	-0.136067	0.122315	0.521573	0.26541	0.389159	0.341086	0.325623
ENSMUSG00000054309	Cpsf3	-0.613791	-0.274582	-0.523489	-0.157064	-0.177723	-0.229793	0.157064	0.361189	0.239911	0.35719	0.364795	0.276949
ENSMUSG00000051346	Spryd4	-0.512436	-0.410917	-0.617006	-0.122869	-0.135915	-0.102094	0.102094	0.466015	0.290823	0.372516	0.253436	0.18597
ENSMUSG00000016503	Gtf3a	-0.715924	-0.147165	-0.296728	-0.246119	-0.183305	-0.251826	0.203572	0.414832	0.147165	0.401727	0.503867	0.263516
ENSMUSG00000031931	Ankrd49	-0.760515	-0.305643	-0.357573	-0.345301	-0.269893	-0.325368	0.308895	0.509956	0.290802	0.48193	0.450258	0.269893
ENSMUSG00000026974	Zmynd19	-0.745423	-0.14048	-0.573143	-0.347688	-0.39995	-0.551129	0.14048	0.55078	0.156836	0.386573	0.408566	0.336294
ENSMUSG00000028840	Zfp593	-0.737818	-0.29645	-0.525296	-0.186827	-0.459012	-0.223546	0.311906	0.660199	0.186827	0.574805	0.394094	0.376071
ENSMUSG00000022407	Adsl	-0.632291	-0.246056	-0.614257	-0.208914	-0.34103	-0.431737	0.208914	0.533929	0.310858	0.588052	0.42889	0.381539
ENSMUSG00000061979	Wbscr16	-0.572844	-0.24476	-0.43167	-0.194016	-0.40325	-0.282746	0.327914	0.567129	0.194016	0.748866	0.422777	0.506112
ENSMUSG00000029594	Rbm19	-0.513603	-0.281305	-0.615255	-0.151809	-0.270687	-0.342778	0.151809	0.604899	0.220855	0.549694	0.382556	0.402526
ENSMUSG00000024537	Psmg2	-0.695547	-0.339749	-0.396218	-0.117853	-0.273043	-0.362478	0.313157	0.452956	0.117853	0.535609	0.513715	0.382048
ENSMUSG00000079677	Fdx1l	-0.450571	-0.207579	-0.570702	-0.216986	-0.183736	-0.181602	0.433944	0.691885	0.181602	0.63707	0.277521	0.420095
ENSMUSG00000031578	Mak16	-0.410494	-0.274528	-0.496135	-0.347834	-0.288716	-0.446695	0.300661	0.605043	0.274528	0.491172	0.549747	0.440223
ENSMUSG00000075232	Amd1	-0.468127	-0.218959	-0.555117	-0.400762	-0.318685	-0.377084	0.316486	0.430652	0.218959	0.527728	0.50168	0.410722
ENSMUSG00000046791	2410016O06Rik	-0.523969	-0.401	-0.320381	-0.501639	-0.23944	-0.290135	0.371697	0.569671	0.23944	0.513213	0.451768	0.394757
ENSMUSG00000014873	Surf2	-0.416127	-0.222285	-0.307004	-0.289702	-0.32907	-0.286786	0.415494	0.611534	0.222285	0.653113	0.554823	0.432539
ENSMUSG00000035378	Shq1	-0.45148	-0.25359	-0.502741	-0.271104	-0.265958	-0.423974	0.458635	0.6126	0.25359	0.499388	0.397278	0.41898
ENSMUSG00000037376	Trmt6	-0.478107	-0.228768	-0.454243	-0.337038	-0.300546	-0.433931	0.475997	0.576184	0.228768	0.668202	0.347835	0.430132
ENSMUSG00000001909	Trmt1	-0.36225	-0.332359	-0.531473	-0.301184	-0.435558	-0.299321	0.439988	0.515338	0.299321	0.623129	0.387799	0.529955
ENSMUSG00000059436	Max	-0.427558	-0.269393	-0.413879	-0.262121	-0.316752	-0.278569	0.262121	0.585275	0.48764	0.43358	0.340019	0.368601
ENSMUSG00000020780	Srp68	-0.467521	-0.299811	-0.321342	-0.359624	-0.344708	-0.328075	0.299811	0.604252	0.580377	0.386636	0.380628	0.426089
ENSMUSG00000026181	Ppm1f	-0.293388	-0.207472	-0.333314	-0.510259	-0.379583	-0.204322	0.204322	0.687428	0.427449	0.485986	0.463075	0.41376
ENSMUSG00000006599	Gtf2h1	-0.286913	-0.155832	-0.407617	-0.453113	-0.478178	-0.450663	0.155832	0.825634	0.438975	0.354694	0.35521	0.554533
ENSMUSG00000024667	Tmem216	-0.375924	-0.353415	-0.228148	-0.456426	-0.473185	-0.362635	0.228148	0.756475	0.482659	0.231228	0.42906	0.344804
ENSMUSG00000002845	Tmem39a	-0.277059	-0.342427	-0.446829	-0.116289	-0.497333	-0.424496	0.116289	0.502003	0.466809	0.597129	0.311589	0.468801
ENSMUSG00000033386	Frrs1	-0.722946	-0.469261	-0.434184	-0.536751	-0.202241	-0.0802763	0.275461	0.349696	0.494252	0.0802763	0.444193	0.409648
ENSMUSG00000003644	Rps6ka1	-0.925734	-0.581661	-0.328966	-0.539515	-0.364613	-0.173318	0.173318	0.313632	0.409581	0.214569	0.33908	0.297026
ENSMUSG00000036112	Metap2	-0.855852	-0.37607	-0.31584	-0.311125	-0.345252	-0.161272	0.161272	0.419082	0.451454	0.316807	0.201148	0.298463
ENSMUSG00000004446	Bid	-0.872793	-0.532111	-0.567054	-0.49168	-0.20152	-0.102389	0.483791	0.102389	0.5705	0.208558	0.422591	0.17529
ENSMUSG00000031467	Agpat5	-0.722123	-0.34081	-0.185073	-0.51955	-0.502058	-0.472631	0.185073	0.519271	0.507379	0.41568	0.373884	0.303633
ENSMUSG00000024177	Nme4	-0.941663	-0.247931	-0.23313	-0.311359	-0.263135	-0.264073	0.473996	0.484933	0.532781	0.499101	0.36087	0.23313
ENSMUSG00000028729	Ebna1bp2	-0.837345	-0.152241	-0.4714	-0.389505	-0.331044	-0.31667	0.171341	0.810449	0.384754	0.321958	0.503787	0.152241
ENSMUSG00000001576	Ergic1	-1.01832	-0.148898	-0.53388	-0.387808	-0.45841	-0.405164	0.225896	0.727846	0.346305	0.422278	0.288189	0.148898
ENSMUSG00000041920	Slc16a6	-1.01458	-0.24948	-0.347537	-0.572778	-0.271741	-0.331891	0.276447	0.435829	0.267121	0.24948	0.29599	0.529002
ENSMUSG00000000934	Top1mt	-0.932888	-0.149375	-0.293892	-0.47841	-0.361901	-0.394262	0.240836	0.735103	0.314284	0.247257	0.149375	0.202617
ENSMUSG00000025086	Trub1	-0.128706	-0.404135	-0.594617	-0.291556	-0.528732	-0.55315	0.74057	0.293883	0.128706	0.438008	0.283195	0.151214
ENSMUSG00000026694	Mettl13	-0.116214	-0.429396	-0.638218	-0.285059	-0.492766	-0.500686	0.603982	0.392018	0.216631	0.378451	0.33914	0.116214
ENSMUSG00000080723	Gm12564	-0.206727	-0.131078	-0.74473	-0.383573	-0.46277	-0.636206	0.696569	0.287335	0.189413	0.332499	0.131078	0.36578
ENSMUSG00000074182	Znhit6	-0.0849378	-0.231511	-0.64033	-0.252319	-0.601303	-0.517394	0.568847	0.405877	0.0849378	0.508966	0.39429	0.132766
ENSMUSG00000036281	Snapc4	-0.13293	-0.323604	-0.705645	-0.180631	-0.585951	-0.483271	0.534661	0.404468	0.163177	0.465514	0.13293	0.168941
ENSMUSG00000031949	Adat1	-0.0622266	-0.372429	-0.695476	-0.284833	-0.539563	-0.565463	0.61207	0.384141	0.131685	0.334227	0.239343	0.0622266
ENSMUSG00000042099	Kank3	-0.246751	-0.403892	-0.212553	-0.363258	-0.709964	-0.585906	0.5957	0.244725	0.2185	0.429513	0.277204	0.212553
ENSMUSG00000028431	Ikbkap	-0.16813	-0.277983	-0.357328	-0.390351	-0.576581	-0.39295	0.648788	0.16813	0.393472	0.607203	0.254343	0.346402
ENSMUSG00000044231	Nhlrc1	-0.141694	-0.306562	-0.590619	-0.509686	-0.146008	-0.219093	0.815693	0.470956	0.268952	0.243603	0.141694	0.247943
ENSMUSG00000032103	Pus3	-0.115402	-0.42494	-0.374188	-0.117086	-0.534157	-0.507989	0.620396	0.4205	0.392551	0.163597	0.427069	0.115402
ENSMUSG00000074735	Gm21994	-0.218186	-0.402107	-0.733638	-0.15237	-0.503299	-0.345088	0.532662	0.15237	0.196112	0.442311	0.342014	0.361626
ENSMUSG00000069089	Cdk7	-0.221662	-0.428441	-0.575284	-0.285601	-0.43292	-0.414362	0.52619	0.253429	0.221662	0.284959	0.442377	0.242104
ENSMUSG00000045100	Slc25a26	-0.115802	-0.432911	-0.796334	-0.309746	-0.195508	-0.272479	0.572607	0.115802	0.234457	0.374455	0.373706	0.340612
ENSMUSG00000027086	Fastkd1	-0.13329	-0.473756	-0.920154	-0.185212	-0.362508	-0.470484	0.451257	0.287084	0.13329	0.323114	0.329613	0.216723
ENSMUSG00000001419	Mef2d	-0.234711	-0.810288	-0.521597	-0.401712	-0.508381	-0.184708	0.608148	0.184708	0.28733	0.271935	0.28299	0.298442
ENSMUSG00000054932	Afp	-0.286782	-0.139237	-0.613459	-0.0845644	-0.306591	-0.319648	1.0559	0.369545	0.463441	0.452298	0.173654	0.0845644
ENSMUSG00000063445	Nmral1	-0.35634	-0.316679	-0.544212	0.000866388	-0.313455	-0.505148	0.858293	0.292451	0.326878	0.614263	0.290964	-0.000866388
ENSMUSG00000021675	F2rl2	-0.227716	-0.466888	-0.614045	-0.322632	-0.309142	-0.2011	1.09092	0.434683	0.264526	0.241047	0.2011	0.243557
ENSMUSG00000042700	Sipa1l1	-0.303478	-0.491779	-0.470384	-0.0675924	-0.570554	-0.596644	0.753559	0.349264	0.497364	0.552755	0.124713	0.0675924
ENSMUSG00000034157	2310044G17Rik	-0.142829	-0.452586	-0.463196	-0.239053	-0.473549	-0.423594	0.58193	0.637985	0.3896	0.471023	0.316871	0.142829
ENSMUSG00000018697	Aatf	-0.166393	-0.134164	-0.479056	-0.250518	-0.391319	-0.558623	0.63141	0.651258	0.134164	0.554805	0.41256	0.286492
ENSMUSG00000066009	Gm13051	-0.0579507	-0.187988	-0.435776	-0.41258	-0.144204	-0.691658	0.757135	0.762727	0.242208	0.381299	0.403176	0.0579507
ENSMUSG00000036863	Syde2	-0.440524	-0.127054	-0.0691885	-0.228164	-0.281599	-0.450491	0.81135	0.576407	0.512394	0.563315	0.393413	0.0691885
ENSMUSG00000002797	Ggct	-0.218079	-0.2739	-0.419694	-0.176454	-0.13568	-0.403266	0.471122	0.378174	0.13568	0.630103	0.513063	0.513012
ENSMUSG00000039929	Urb1	-0.167164	-0.268182	-0.462813	-0.115075	-0.355208	-0.285421	0.507397	0.499599	0.115075	0.636608	0.380865	0.345854
ENSMUSG00000020877	Scrn2	-0.231447	-0.44856	-0.512885	-0.0524953	-0.219242	-0.0957148	0.619118	0.581258	0.0524953	0.648209	0.417627	0.436485
ENSMUSG00000038843	Gcnt1	-0.378892	-0.408885	-0.430178	-0.0618367	-0.337572	-0.219482	0.432597	0.176119	0.196407	0.667802	0.0618367	0.569226
ENSMUSG00000030956	Fam53b	-0.215099	-0.512204	-0.705364	-0.275153	-0.149355	-0.218068	0.673362	0.232903	0.149355	0.532254	0.517003	0.51474
ENSMUSG00000035900	Gramd4	-0.494973	-0.406857	-0.38355	-0.120573	-0.413672	-0.184916	0.845236	0.248544	0.120573	0.802025	0.275939	0.384817
ENSMUSG00000028540	Dph2	-0.0302374	-0.423025	-0.911428	-0.540099	-0.433206	-0.733245	0.528306	0.38984	0.0302374	0.593243	0.366934	0.392447
ENSMUSG00000027722	Spata5	-0.138015	-0.441166	-0.906547	-0.358549	-0.625424	-0.698271	0.700465	0.38023	0.138015	0.598404	0.311843	0.346799
ENSMUSG00000033554	Dph5	-0.140263	-0.276075	-0.700349	-0.377658	-0.638621	-0.507232	0.65924	0.561089	0.140263	0.512347	0.439548	0.364434
ENSMUSG00000039254	Pomt1	-0.245717	-0.530015	-0.737204	-0.317655	-0.507274	-0.454287	0.868595	0.452099	0.285286	0.517612	0.245717	0.291069
ENSMUSG00000022299	Slc25a32	-0.0410867	-0.495503	-0.687486	-0.644219	-0.496239	-0.695544	0.30096	0.36807	0.0410867	0.574056	0.372313	0.314759
ENSMUSG00000021458	2010111I01Rik	-0.0972312	-0.650683	-0.601067	-0.484956	-0.638204	-0.641184	0.49584	0.276029	0.0972312	0.575427	0.271958	0.305819
ENSMUSG00000019082	Slc25a22	-0.125448	-0.539518	-0.363087	-0.34732	-0.624548	-0.526826	0.340505	0.523003	0.125448	0.730564	0.168353	0.291638
ENSMUSG00000085166	Gm15522	-0.00507305	-0.296738	-0.682684	-0.683315	-0.20291	-1.01378	0.62374	0.405166	0.00507305	0.309219	0.401763	0.0526618
ENSMUSG00000026857	Ntmt1	0.075287	-0.365454	-0.535683	-0.555558	-0.58685	-0.638565	0.684391	0.596423	-0.075287	0.55649	0.179148	0.219978
ENSMUSG00000038900	Rpl12	-0.157155	-0.361669	-0.615274	-0.78054	-0.670293	-0.965313	0.287709	0.237321	0.157155	0.418522	0.193953	0.235069
ENSMUSG00000039182	AW209491	-0.0569644	-0.554613	-0.462109	-0.646334	-0.431472	-0.700347	0.744152	0.0569644	0.46267	0.324316	0.374589	0.19637
ENSMUSG00000067399	Trim43c	-0.0555726	-0.572679	-0.391167	-0.336917	-0.614118	-0.471616	0.760696	0.0555726	0.74005	0.141515	0.403889	0.099084
ENSMUSG00000000958	Slc7a7	-0.0217416	-0.437857	-0.182662	-0.734486	-0.507067	-0.472702	0.679866	0.363436	0.448707	0.0217416	0.396323	0.31239
ENSMUSG00000085882	2610507I01Rik	-0.0865533	-0.340052	-0.351682	-0.58415	-0.274145	-0.30856	0.786621	0.144375	0.761603	0.0865533	0.39955	0.203599
ENSMUSG00000001348	Acp5	-0.280073	-0.311441	-0.21306	-0.160826	-0.100979	-0.429065	1.21772	0.100979	0.510562	0.544325	0.457367	0.357212
ENSMUSG00000068417	Pnp2	-0.470499	-0.615159	-0.288659	-0.00813294	-0.183383	-0.648437	0.866383	0.0601743	0.752264	0.437997	0.258644	0.00813294
ENSMUSG00000026447	Pik3c2b	-0.292591	-0.113555	-0.223131	-0.277997	-0.130832	-0.312721	1.15817	0.400656	0.622505	0.387855	0.113555	0.211174
ENSMUSG00000074480	Mex3a	-0.105583	-0.0878546	-0.293624	-0.13047	-0.318897	-0.309893	1.16071	0.464126	0.404548	0.658822	0.255171	0.0878546
ENSMUSG00000055053	Nfic	-0.627694	-0.136939	-0.143546	-0.184738	-0.163923	0.0337048	0.959088	0.54136	0.687559	0.31981	0.279107	-0.0337048
ENSMUSG00000022587	Ly6e	-0.53405	-0.0598072	-0.0857902	-0.0296766	-0.125792	-0.312652	1.06584	0.656494	0.543933	0.2901	0.256586	0.0296766
ENSMUSG00000056411	Gm12500	-0.408755	-0.219768	-0.307577	-0.118238	-0.330205	-0.0901236	1.08192	0.518359	0.653907	0.757163	0.0901236	0.352535
ENSMUSG00000047462	A530099J19Rik	-0.0590308	-0.273739	-0.330594	-0.0807475	-0.346171	-0.194306	0.915257	0.763946	0.341368	0.693061	0.0590308	0.637187
ENSMUSG00000086929	Gm11788	-0.243821	-0.448841	-0.0339866	-0.24833	-0.368532	-0.488611	0.741138	0.200185	0.36398	0.744955	0.0339866	0.664748
ENSMUSG00000046546	Fam43a	-0.11226	-0.379826	-0.212071	-0.287509	-0.769355	-0.44885	0.711165	0.365674	0.198043	0.795218	0.11226	0.669862
ENSMUSG00000000766	Oprm1	-0.51973	-0.399215	-0.0532788	-0.197363	-0.319055	-0.313096	0.833824	0.0532788	0.568829	0.689383	0.264078	0.543287
ENSMUSG00000053469	Tg	-0.295697	-0.338459	-0.348468	-0.333204	-0.272594	-0.0918538	0.510355	0.274804	1.03136	0.82038	0.0918538	0.468022
ENSMUSG00000002058	Unc119	-0.66327	-0.44746	-0.11145	-0.390283	-0.312012	-0.437881	0.11145	0.263832	0.798316	0.235586	0.344639	0.275919
ENSMUSG00000036599	Chst12	-0.725824	-0.355923	-0.0506255	-0.360952	-0.362016	-0.46021	0.0506255	0.551508	0.806966	0.232509	0.345476	0.363334
ENSMUSG00000024150	Mcfd2	-0.50299	-0.137457	-0.0647556	-0.505364	-0.47793	-0.596969	0.0647556	0.646124	0.894527	0.25139	0.570052	0.2462
ENSMUSG00000027134	Lpcat4	-0.464284	-0.141173	-0.157907	-0.408356	-0.191666	-0.308874	0.350281	0.795312	0.66552	0.375139	0.141173	0.176295
ENSMUSG00000082247	Gm16074	-0.783375	-0.32577	0.0886576	-0.906338	-0.452966	-0.397246	0.201298	0.831314	0.537396	0.363248	-0.0886576	0.514063
ENSMUSG00000090101	Snhg9	-0.812436	-0.0481763	-0.0702107	-0.589152	-0.373387	-1.15267	0.252822	0.767176	0.0481763	0.49497	0.526538	0.151162
ENSMUSG00000027777	Schip1	-0.373161	-0.402161	-0.260424	-0.599711	-0.423893	-0.599711	0.334975	1.03986	1.18118	0.275503	0.326665	0.260424
ENSMUSG00000045362	Tnfrsf26	-0.309831	-0.590914	-0.264994	-0.318055	-0.448719	-0.277888	0.418346	0.835206	1.13283	0.264994	0.439894	0.415673
ENSMUSG00000030340	Scnn1a	-0.0768546	-0.567089	-0.516732	-0.210883	-0.226286	-0.193612	0.730398	0.635034	1.23014	0.0768546	0.672753	0.393573
ENSMUSG00000074139	1700057G04Rik	-0.400593	-0.813533	-0.0127765	-0.7493	-0.602495	-0.623076	0.19851	0.215709	0.893989	0.308235	0.0127765	0.378717
ENSMUSG00000032086	Bace1	-0.361724	-0.612446	-0.137317	-0.478379	-0.518496	-0.333994	0.381326	0.494416	1.02159	0.137317	0.224373	0.366886
ENSMUSG00000027071	P2rx3	-0.159376	-0.470945	-0.170012	-0.383078	-0.370158	-0.103521	0.198766	0.103521	0.613446	0.757218	0.819913	0.380965
ENSMUSG00000053716	Dusp7	-0.44571	-0.239331	-0.354345	-0.554636	-0.200336	-0.153055	0.339278	0.2573	0.153055	0.602234	0.670565	0.666649
ENSMUSG00000006567	Atp7b	-0.573465	-0.470957	0.0514236	-0.388197	-0.389294	-0.222196	0.41622	-0.0514236	0.27301	0.096278	1.00029	1.00832
ENSMUSG00000044103	Il1f9	-0.609947	-0.514804	-0.448099	-0.358362	0.0248059	-0.0248059	0.496522	0.19803	0.521721	-0.0766465	0.777286	0.743648
ENSMUSG00000087203	Gm13986	-0.175975	-0.368635	-0.0552442	-0.359614	0.0196382	-0.210828	0.784443	-0.0196382	0.94682	0.305012	0.581004	0.466393
ENSMUSG00000051262	Cml3	-0.0724902	-0.248038	-0.277269	-0.266313	-0.411413	-0.209119	0.553693	0.0724902	0.893669	0.323325	0.238848	0.744345
ENSMUSG00000000204	Slfn4	-0.405907	-0.224184	0.0148723	-0.434545	-0.325726	-0.241927	0.50627	0.303013	0.96864	-0.0148723	0.495016	0.315431
ENSMUSG00000043740	B430306N03Rik	-0.325447	-0.498213	-0.0916619	-0.371559	-0.215381	-0.322783	0.275658	0.245165	0.913969	0.0916619	0.531458	0.508606
ENSMUSG00000085189	Gm11963	-0.945188	-0.662718	-0.271708	-0.839276	-0.300885	0.0188637	0.167507	0.59714	1.16743	-0.0188637	0.193395	0.396948
ENSMUSG00000028494	Plin2	-0.723363	-0.942728	-0.365584	-0.62311	-0.454126	0.115216	0.171685	0.190727	0.667916	-0.115216	0.352449	0.955326
ENSMUSG00000009292	Trpm2	-1.13069	-0.419605	-0.240199	-0.603365	0.120955	-0.120955	0.612212	0.503063	0.326769	-0.263037	0.420427	0.583969
ENSMUSG00000042155	Klhl23	-1.2807	-0.509379	-0.322149	-0.153644	0.0836625	-0.16812	0.559595	0.31578	0.565254	-0.0836625	0.211861	0.168554
ENSMUSG00000019437	Tlcd1	-0.121419	-0.51765	-0.657389	-0.638949	-0.776656	-1.05039	0.312947	0.549833	0.305014	0.334743	0.627748	0.121419
ENSMUSG00000074578	1500012F01Rik	-0.367724	-0.236789	-0.524692	-0.761604	-0.848314	-1.02246	0.236789	0.482021	0.299363	0.576076	0.406153	0.334333
ENSMUSG00000022768	Ccdc116	-0.196725	-0.978582	-0.78867	-0.611974	-0.877726	-0.864713	0.382196	0.650337	0.526377	0.377115	0.235204	0.196725
ENSMUSG00000028612	4930430J20Rik	-0.281846	-0.16981	-0.580507	-0.98093	-0.77922	-0.635334	0.755902	0.16981	0.701245	0.695671	0.23482	0.552107
ENSMUSG00000084154	Gm15644	-0.495612	-0.0726565	-0.601409	-0.356783	-0.735033	-0.440779	1.05654	0.37964	0.902238	0.886255	0.0726565	0.587266
ENSMUSG00000009566	Fpgs	-0.300373	-0.346884	-0.411242	-0.700072	-0.804026	-0.880136	0.825899	0.743758	0.397653	0.721105	0.401277	0.300373
ENSMUSG00000028479	Gne	-0.394288	-0.405421	-0.439656	-0.378902	-0.503959	-0.560272	0.773307	0.619988	0.892793	0.442899	0.378902	0.407727
ENSMUSG00000042042	Csgalnact2	-0.31509	-0.367382	-0.264459	-0.463285	-0.530261	-0.636596	0.847036	0.58881	0.787761	0.350837	0.47359	0.264459
ENSMUSG00000043635	Adamts3	-0.328857	-0.352505	-0.349285	-0.480243	-0.345379	-0.415958	0.916382	0.58993	0.553435	0.504096	0.572415	0.328857
ENSMUSG00000046415	B430212C06Rik	-0.298827	-0.406463	-0.516868	-0.431044	-0.410356	-0.489864	1.05889	0.461975	1.01397	0.343973	0.298827	0.394719
ENSMUSG00000043099	Hic1	-0.203139	-0.13514	-0.254479	-0.200812	-0.536289	-0.35879	0.852965	0.772885	0.704538	0.790077	0.491259	0.13514
ENSMUSG00000087179	Gm14230	-0.15645	-0.218628	-0.759239	-0.284099	-0.151562	-0.632008	0.629934	0.93763	0.564681	0.443286	0.151562	0.286148
ENSMUSG00000020889	Nr1d1	-0.160813	-0.584376	-0.185979	-0.984024	-0.441323	-0.649443	1.01248	0.722689	0.546587	0.361307	0.160813	0.364842
ENSMUSG00000083364	Gm14535	-0.323671	-0.565738	-0.149324	-0.858555	-0.335976	-0.295763	0.922084	0.911478	0.442555	0.301802	0.24245	0.149324
ENSMUSG00000091575	2010016I18Rik	-0.485894	-0.396747	-0.132225	-0.678721	-0.703625	-0.658417	0.917864	0.396694	0.901207	0.162017	0.366308	0.132225
ENSMUSG00000034220	Gpc1	-0.793464	-0.385141	-0.154346	-0.689782	-0.587639	-0.760582	0.788903	0.430923	0.460126	0.174114	0.444113	0.154346
ENSMUSG00000082190	Gm13641	-0.340336	-0.313454	-0.208673	-0.419343	-0.714192	-0.496116	1.10776	0.559751	0.337754	0.208673	0.262792	0.256383
ENSMUSG00000061414	Efcab4b	-0.306389	-0.807156	-0.877634	-0.448987	-0.250859	-0.111073	0.8193	0.57728	0.294598	0.111073	0.480272	0.413987
ENSMUSG00000090523	Gypc	-0.434011	-0.830382	-0.885969	-0.184231	-0.446054	-0.619345	0.5677	0.416631	0.44429	0.300945	0.184231	0.211784
ENSMUSG00000026580	Selp	-0.133433	-0.508383	-0.901406	-0.360016	-0.447198	-0.26885	0.9457	0.915603	0.133433	0.186218	0.366292	0.312803
ENSMUSG00000023348	Trip6	-0.194963	-0.472194	-0.544837	-0.225806	-0.31204	-0.169335	1.14387	0.337113	0.169335	0.610925	0.385198	0.422406
ENSMUSG00000019461	Plscr3	-0.246002	-0.655772	-0.538163	-0.324468	-0.261693	-0.209429	1.057	0.41413	0.209429	0.480487	0.469401	0.3454
ENSMUSG00000032657	Fam189b	-0.194143	-0.801462	-0.556413	-0.594137	-0.48615	-0.365153	0.916491	0.206868	0.32461	0.285685	0.45686	0.194143
ENSMUSG00000032491	Nradd	-0.446478	-0.75584	-0.522558	-0.0452401	-0.43662	-0.52541	0.899931	0.0452401	0.178235	0.798773	0.452013	0.239062
ENSMUSG00000028599	Tnfrsf1b	-0.22934	-0.589113	-0.647047	-0.0957242	-0.592726	-0.326371	0.63155	0.0957242	0.513605	0.72824	0.385015	0.48273
ENSMUSG00000037946	Fgd3	-0.539568	-0.678369	-0.382486	-0.260751	-0.367094	-0.437103	1.17705	0.272736	0.321658	0.490092	0.366398	0.260751
ENSMUSG00000021676	Iqgap2	-0.410328	-0.569798	-0.689152	-0.45186	-0.290086	-0.344619	1.073	0.400604	0.407283	0.290086	0.45144	0.36734
ENSMUSG00000024381	Bin1	-0.498689	-0.594833	-0.271808	-0.421068	-0.586084	-0.341883	1.19284	0.271808	0.548988	0.681076	0.300727	0.338928
ENSMUSG00000073567		-0.316455	-0.539377	-0.539514	-0.221144	-0.478186	-0.624579	1.22081	0.374489	0.506647	0.507665	0.229597	0.221144
ENSMUSG00000014164	Klhl3	-0.420844	-0.585482	-0.263033	-0.206921	-0.304179	-0.244064	0.991712	0.206921	0.703313	0.508787	0.376073	0.540091
ENSMUSG00000054008	Ndst1	-0.349362	-0.585723	-0.435004	-0.149445	-0.189059	-0.225944	0.914897	0.662606	0.548792	0.532556	0.531271	0.149445
ENSMUSG00000090220	4930568K20Rik	-0.71915	-0.281499	-0.487632	-0.0957294	-0.156156	-0.531664	1.12673	0.51788	0.281176	0.832352	0.0957294	0.233303
ENSMUSG00000028862	Map3k6	-0.750553	-0.530488	-0.230173	-0.601847	-0.332567	-0.11439	1.05786	0.11439	0.174483	0.483263	0.339878	0.379389
ENSMUSG00000032020	Ubash3b	-0.678117	-0.496012	-0.473386	-0.060958	-0.223036	-0.123175	0.949049	0.205992	0.060958	0.710487	0.352464	0.633379
ENSMUSG00000092622	Khdc3	-0.458358	-0.584137	-0.296875	-0.4805	-0.157321	-0.484642	0.84269	0.157321	0.970952	0.769127	0.737027	0.482768
ENSMUSG00000000753	Serpinf1	-0.723582	-0.554653	-0.292724	-1.05092	-0.170439	-0.110373	0.960169	0.110373	0.659329	0.689558	0.418521	0.460205
ENSMUSG00000059089	Fcgr4	-0.525762	-0.711668	-0.0479718	-0.447418	-0.115586	-0.341226	0.668842	0.0479718	0.742314	0.56022	0.776816	0.940039
ENSMUSG00000047821	Trim16	-1.05723	-0.720401	-0.274672	-0.630094	-0.513001	-0.164018	0.786485	0.28573	0.696618	0.199155	0.454946	0.164018
ENSMUSG00000026347	Tmem163	-0.625777	-0.462842	-0.638772	-0.584035	-0.457431	-0.333922	0.333922	0.471399	0.669701	0.543427	0.590339	0.577374
ENSMUSG00000038068	Rnf144b	-0.520147	-0.506151	-0.62751	-0.355012	-0.429627	-0.428348	0.425459	0.355012	0.886246	0.491424	0.587547	0.657618
ENSMUSG00000031112	2610018G03Rik	-0.720199	-0.452307	-0.558427	-0.468643	-0.390752	-0.361917	0.375439	0.580262	0.64224	0.361917	0.483998	0.416168
ENSMUSG00000071645	Tut1	-0.512279	-0.584062	-0.500626	-0.507892	-0.532443	-0.454874	0.538851	0.592504	0.692789	0.54287	0.518665	0.454874
ENSMUSG00000023915	Tnfrsf21	-0.678718	-0.569426	-0.440872	-0.586946	-0.435279	-0.502478	0.569696	0.640503	0.550199	0.435561	0.543587	0.435279
ENSMUSG00000015342	Xk	-0.621994	-0.657349	-0.583367	-0.48663	-0.312105	-0.642987	0.520791	0.656014	0.788341	0.366511	0.517306	0.312105
ENSMUSG00000021041	2700073G19Rik	-0.456952	-0.739833	-0.382478	-0.502631	-0.624291	-0.559489	0.572942	0.448988	0.658064	0.620187	0.382478	0.500698
ENSMUSG00000067150	Xpo5	-0.842724	-0.484307	-0.600255	-0.39272	-0.565464	-0.631936	0.39272	0.712019	0.526496	0.651019	0.577735	0.469598
ENSMUSG00000003808	Farsa	-0.747536	-0.408791	-0.513681	-0.50209	-0.570615	-0.568573	0.550482	0.788493	0.595576	0.620585	0.525493	0.408791
ENSMUSG00000037410	Tbc1d2b	-0.801647	-0.675637	-0.612376	-0.425947	-0.426114	-0.431408	0.425947	0.596023	0.74638	0.485428	0.496117	0.465169
ENSMUSG00000026603	Smyd2	-0.954589	-0.460607	-0.581004	-0.34438	-0.484426	-0.369785	0.635201	0.559819	0.359464	0.688027	0.587778	0.34438
ENSMUSG00000061286	Exosc5	-1.0331	-0.349967	-0.630812	-0.442738	-0.373276	-0.432165	0.626039	0.533976	0.44047	0.581826	0.543598	0.349967
ENSMUSG00000054920	Klhl5	-0.857871	-0.747698	-0.741378	-0.336296	-0.494723	-0.468723	0.446052	0.455387	0.36051	0.457187	0.336296	0.431059
ENSMUSG00000002107	Celf2	-0.878397	-0.739392	-0.687146	-0.434548	-0.302097	-0.300695	0.714556	0.590032	0.300695	0.401983	0.373432	0.38282
ENSMUSG00000017664	Slc35c2	-0.830311	-0.660816	-0.507099	-0.440205	-0.373009	-0.428745	0.598742	0.494835	0.425577	0.549538	0.402904	0.373009
ENSMUSG00000031133	Arhgef6	-0.896423	-0.685157	-0.58707	-0.474379	-0.344699	-0.330219	0.615796	0.362643	0.656161	0.330219	0.485556	0.368889
ENSMUSG00000005087	Cd44	-1.01027	-0.571742	-0.510432	-0.405683	-0.323113	-0.299782	0.666912	0.299782	0.462683	0.377269	0.438635	0.558435
ENSMUSG00000032965	Ift57	-0.518992	-0.712567	-0.865804	-0.361257	-0.650857	-0.437008	0.361257	0.409271	0.388095	0.596714	0.368598	0.428825
ENSMUSG00000032849	Abcc4	-0.68359	-0.723654	-0.828909	-0.318967	-0.683215	-0.666669	0.318967	0.355047	0.459619	0.778006	0.355499	0.386126
ENSMUSG00000020224	Llph	-0.715845	-0.706903	-0.774257	-0.193493	-0.506422	-0.611963	0.193493	0.505473	0.279931	0.531229	0.496379	0.420563
ENSMUSG00000041747	Utp15	-0.560526	-0.31045	-0.800083	-0.381057	-0.47155	-0.528984	0.380306	0.704582	0.31045	0.589147	0.58572	0.454378
ENSMUSG00000030888	Rrp8	-0.523324	-0.353864	-0.799919	-0.353543	-0.433375	-0.396725	0.447528	0.773582	0.353543	0.664645	0.420214	0.450934
ENSMUSG00000030057	Cnbp	-0.595744	-0.317824	-0.78114	-0.274576	-0.536116	-0.540582	0.458205	0.596682	0.274576	0.640108	0.542862	0.437635
ENSMUSG00000023942	Slc29a1	-0.633148	-0.523048	-0.704072	-0.287701	-0.490454	-0.395713	0.452369	0.616403	0.291756	0.662885	0.610015	0.287701
ENSMUSG00000033285	Wdr3	-0.623548	-0.41182	-0.542767	-0.297981	-0.445985	-0.691457	0.46422	0.512028	0.297981	0.761306	0.457237	0.54187
ENSMUSG00000020706	Ftsj3	-0.514821	-0.305407	-0.8755	-0.395229	-0.488286	-0.664961	0.342324	0.545826	0.305407	0.590202	0.661362	0.465355
ENSMUSG00000024078	Ttc27	-0.733803	-0.352129	-0.840928	-0.355295	-0.308565	-0.557249	0.46332	0.648494	0.308565	0.667962	0.520441	0.429108
ENSMUSG00000061458	Nol10	-0.647746	-0.433167	-0.848784	-0.271949	-0.535363	-0.635741	0.271949	0.67695	0.345774	0.653932	0.582524	0.555412
ENSMUSG00000020527	Myo19	-0.488053	-0.464894	-0.651434	-0.621304	-0.472617	-0.444592	0.534621	0.517675	0.444592	0.658525	0.543059	0.532273
ENSMUSG00000024528	Srfbp1	-0.318594	-0.437799	-0.632401	-0.275396	-0.574644	-0.478609	0.503691	0.770358	0.275396	0.658004	0.738886	0.537726
ENSMUSG00000023156	Rpp14	-0.414801	-0.342075	-0.532074	-0.580435	-0.368186	-0.530251	0.578133	0.660962	0.342075	0.578589	0.517714	0.46151
ENSMUSG00000022554	Fam203a	-0.316924	-0.458914	-0.59909	-0.583801	-0.489221	-0.512943	0.440377	0.660056	0.316924	0.65925	0.623153	0.399547
ENSMUSG00000027324	Rpusd2	-0.373092	-0.390889	-0.527935	-0.354729	-0.476741	-0.641149	0.56519	0.549672	0.407905	0.657356	0.572341	0.354729
ENSMUSG00000038697	Taf5l	-0.363429	-0.432191	-0.625497	-0.462097	-0.421335	-0.457991	0.494279	0.586536	0.406683	0.574803	0.494041	0.363429
ENSMUSG00000028948	Nol9	-0.337628	-0.273091	-0.654017	-0.445097	-0.498731	-0.480714	0.493215	0.664181	0.273091	0.591303	0.493283	0.485838
ENSMUSG00000085337	Gm15964	-0.394408	-0.402245	-0.510152	-0.460279	-0.49793	-0.376843	0.696565	0.625957	0.379348	0.498577	0.376843	0.476105
ENSMUSG00000041506	Rrp9	-0.217149	-0.218982	-0.670386	-0.407436	-0.601043	-0.557726	0.52257	0.691985	0.217149	0.720006	0.401439	0.50398
ENSMUSG00000028318	Polr1e	-0.225902	-0.231043	-0.604164	-0.427103	-0.30969	-0.536113	0.487859	0.81114	0.225902	0.721434	0.803252	0.473076
ENSMUSG00000031730	Dhodh	-0.405627	-0.270945	-0.439959	-0.471402	-0.291907	-0.656753	0.292194	0.81594	0.270945	0.785584	0.533989	0.637924
ENSMUSG00000054079	Utp18	-0.41829	-0.355542	-0.603277	-0.37129	-0.331679	-0.383795	0.399788	0.71177	0.331679	0.627926	0.636078	0.611084
ENSMUSG00000031657	Heatr3	-0.374739	-0.304533	-0.662394	-0.22979	-0.330451	-0.355988	0.510801	0.653606	0.22979	0.702381	0.612375	0.515845
ENSMUSG00000041360	D19Bwg1357e	-0.739766	-0.369502	-0.623779	-0.346235	-0.481326	-0.485621	0.391183	0.662685	0.391672	0.479635	0.401599	0.346235
ENSMUSG00000032640	Chsy1	-0.785127	-0.271984	-0.477863	-0.326429	-0.507363	-0.607849	0.415299	0.560479	0.271984	0.615369	0.445755	0.287894
ENSMUSG00000028430	Nol6	-0.752667	-0.198009	-0.612643	-0.334236	-0.464779	-0.437423	0.564383	0.718874	0.198009	0.656446	0.502735	0.319337
ENSMUSG00000025264	Tsr2	-0.593284	-0.295462	-0.72598	-0.339279	-0.471753	-0.667679	0.468937	0.615519	0.508528	0.480602	0.298567	0.295462
ENSMUSG00000000384	Tbrg4	-0.592725	-0.491426	-0.697254	-0.343369	-0.548954	-0.57723	0.343369	0.469683	0.406684	0.536215	0.383255	0.346033
ENSMUSG00000025047	Pdcd11	-0.566534	-0.27503	-0.507227	-0.361767	-0.463641	-0.530543	0.358808	0.68844	0.27503	0.548005	0.444446	0.352411
ENSMUSG00000017999	Ddx27	-0.577363	-0.24737	-0.637705	-0.524124	-0.458609	-0.502452	0.349594	0.602716	0.24737	0.456886	0.390588	0.294599
ENSMUSG00000001785	Pwp1	-0.569081	-0.256841	-0.585891	-0.352065	-0.519949	-0.432875	0.256841	0.518258	0.371459	0.447273	0.434822	0.355765
ENSMUSG00000036180	Gatad2a	-0.43015	-0.504824	-0.588786	-0.275035	-0.445643	-0.349469	0.275035	0.645816	0.412491	0.580173	0.336166	0.341423
ENSMUSG00000031984	2810004N23Rik	-0.687323	-0.319751	-0.527863	-0.348835	-0.510538	-0.385233	0.319751	0.598542	0.481054	0.377071	0.375383	0.359031
ENSMUSG00000020549	Elac2	-0.516302	-0.328431	-0.599965	-0.391905	-0.389958	-0.491783	0.328431	0.775441	0.33979	0.50832	0.543321	0.405253
ENSMUSG00000021952	Xpo4	-0.519713	-0.35922	-0.590602	-0.314643	-0.366259	-0.459934	0.314643	0.620257	0.404895	0.598478	0.444844	0.437711
ENSMUSG00000039768	Dnajc11	-0.45342	-0.274843	-0.674328	-0.337185	-0.348201	-0.427819	0.274843	0.694881	0.37889	0.507009	0.576001	0.319269
ENSMUSG00000090290	Gm17296	-0.485926	-0.34692	-0.435598	-0.42389	-0.417593	-0.536697	0.43003	0.591826	0.42798	0.627409	0.451517	0.34692
ENSMUSG00000026201	Stk16	-0.4545	-0.300839	-0.650066	-0.319359	-0.316709	-0.426204	0.493873	0.75947	0.516607	0.516549	0.445397	0.300839
ENSMUSG00000079681	Zglp1	-0.754791	-0.298118	-0.314345	-0.29646	-0.174575	-0.182752	0.73366	0.44086	0.53729	0.786032	0.174575	0.949016
ENSMUSG00000024037	Wdr4	-0.410849	-0.282236	-0.465599	-0.272038	-0.359151	-0.300859	0.676998	0.862991	0.272038	0.858558	0.712115	0.787027
ENSMUSG00000031903	Pla2g15	-0.826131	-0.814831	-0.573229	-0.552241	-0.365821	-0.213144	0.396803	0.234674	0.2239	0.383108	0.213144	0.481441
ENSMUSG00000055447	Cd47	-0.83882	-0.760968	-0.527716	-0.145856	-0.413117	-0.45449	0.612088	0.145856	0.369586	0.426284	0.268471	0.20551
ENSMUSG00000051495	Irf2bp2	-0.657788	-0.64439	-0.566889	-0.329503	-0.42338	-0.296735	0.550003	0.296735	0.582897	0.407356	0.346704	0.447038
ENSMUSG00000026655	Fam107b	-0.658135	-0.775648	-0.628935	-0.248329	-0.268627	-0.461449	0.642561	0.279813	0.590507	0.334766	0.335015	0.248329
ENSMUSG00000012519	Mlkl	-1.19305	-0.535122	-0.539735	-0.394492	-0.181671	-0.237997	0.604754	0.280601	0.336163	0.365889	0.472402	0.181671
ENSMUSG00000030091	Nup210	-1.13131	-0.435523	-0.173327	-0.324228	-0.259287	-0.39185	0.478422	0.173327	0.480355	0.630435	0.510435	0.291017
ENSMUSG00000003824	Syce2	-0.968533	-0.588939	-0.445966	-0.274239	-0.385281	-0.2096	0.372523	0.2096	0.528431	0.381584	0.400663	0.290491
ENSMUSG00000009687	Fxyd5	-1.086	-0.354779	-0.463511	-0.23637	-0.324413	-0.253727	0.574741	0.465119	0.372011	0.365996	0.259972	0.23637
ENSMUSG00000086600	C030005K06Rik	-0.576013	-0.729734	-0.840759	-0.165621	-0.831254	-0.471294	1.00801	0.347	0.165621	0.518758	0.274556	0.216212
ENSMUSG00000049744	Arhgap15	-0.444998	-0.804797	-0.907842	-0.293656	-0.392942	-0.358032	0.940387	0.328844	0.296389	0.511437	0.293656	0.320853
ENSMUSG00000039747	Orai2	-0.449104	-1.13765	-0.830352	-0.533435	-0.436942	-0.246859	1.0046	0.314566	0.246859	0.439844	0.421145	0.424981
ENSMUSG00000036006	Fam65b	-0.868204	-0.980739	-0.621991	-0.286426	-0.341185	-0.34387	0.972504	0.286426	0.338805	0.32503	0.378613	0.322482
ENSMUSG00000091705	H2-Q2	-0.444431	-0.617006	-0.766358	-0.616823	-0.334048	-0.22332	1.09856	0.298551	0.22332	0.839321	0.718864	0.676143
ENSMUSG00000021958	Pinx1	-0.489794	-0.240827	-1.01802	-0.261022	-0.396742	-0.518423	0.569898	0.527062	0.240827	0.555786	0.604108	0.328183
ENSMUSG00000060098	Prmt7	-0.603409	-0.26343	-0.829737	-0.492493	-0.619714	-0.780254	0.622681	0.511566	0.26343	0.553128	0.274647	0.404295
ENSMUSG00000000693	Loxl3	-0.309296	-0.580158	-1.10504	-0.385389	-0.269151	-0.815943	0.619214	0.392403	0.418852	0.600758	0.373659	0.269151
ENSMUSG00000040016	Ptger3	-0.335116	-0.699894	-0.867805	-0.558658	-0.6457	-0.675085	0.608916	0.579751	0.335116	0.92457	0.385187	0.358767
ENSMUSG00000020692	Nle1	-0.287175	-0.530554	-0.848656	-0.580431	-0.760103	-0.674977	0.750397	0.587933	0.287175	0.755479	0.441578	0.442484
ENSMUSG00000022325	Pop1	-0.342298	-0.550628	-0.857164	-0.564458	-0.769263	-0.733311	0.575477	0.574657	0.342298	0.684473	0.576661	0.501306
ENSMUSG00000020648	Dus4l	-0.299915	-0.530891	-1.04009	-0.46772	-0.639852	-0.783634	0.714597	0.778691	0.299915	0.541151	0.550405	0.440295
ENSMUSG00000026019	Wdr12	-0.332933	-0.660447	-1.0113	-0.529001	-0.729003	-0.818617	0.738337	0.591586	0.338467	0.598794	0.56629	0.332933
ENSMUSG00000003848	Nob1	-0.32884	-0.605286	-1.01587	-0.564572	-0.731465	-0.672142	0.577586	0.588276	0.32884	0.467888	0.472228	0.340857
ENSMUSG00000025995	Wdr75	-0.294761	-0.559104	-1.03853	-0.326946	-0.584576	-0.476732	0.60938	0.728129	0.294761	0.768122	0.540486	0.461305
ENSMUSG00000053907	Mat2a	-0.215122	-0.474678	-0.861068	-0.508582	-0.561786	-0.663824	0.829471	0.626435	0.215122	0.696961	0.52673	0.352471
ENSMUSG00000027397	Slc20a1	-0.380576	-0.585804	-0.762692	-0.327678	-0.607001	-0.466401	0.930515	0.430733	0.327678	0.731498	0.390511	0.656128
ENSMUSG00000025209	Peo1	-0.385497	-0.338047	-0.728218	-0.346599	-0.561779	-0.836987	0.745707	0.61872	0.419397	0.65054	0.621767	0.338047
ENSMUSG00000034248	Slc25a37	-0.368614	-0.558926	-0.689945	-0.513279	-0.594919	-0.696721	0.731336	0.47538	0.567194	0.506559	0.503563	0.368614
ENSMUSG00000078789	Dph1	-0.498232	-0.310331	-0.883424	-0.431557	-0.389995	-0.52498	0.781784	0.523659	0.310331	0.722669	0.608121	0.409101
ENSMUSG00000004996	Mri1	-0.490112	-0.481711	-0.73041	-0.348823	-0.503634	-0.493654	0.841891	0.480803	0.43079	0.610121	0.543966	0.348823
ENSMUSG00000021175	Cdca7l	-0.653155	-0.552623	-0.541761	-0.272204	-0.40863	-0.603263	0.860989	0.383285	0.484706	0.575966	0.492946	0.272204
ENSMUSG00000002257	Def6	-0.534557	-0.737006	-0.610495	-0.357653	-0.325172	-0.321274	0.905126	0.511898	0.546955	0.499996	0.321274	0.374399
ENSMUSG00000062210	Tnfaip8	-0.772677	-0.596215	-0.62321	-0.306114	-0.414623	-0.497565	1.06863	0.429716	0.463709	0.564955	0.306114	0.353649
ENSMUSG00000029471	Camkk2	-0.567533	-0.784248	-0.771361	-0.304207	-0.371378	-0.435999	0.732264	0.346318	0.304494	0.543857	0.398619	0.304207
ENSMUSG00000049950	Rpp38	-0.197075	-0.242413	-0.688214	-0.352353	-0.388451	-0.5849	0.842024	0.610433	0.197075	0.859238	0.770781	0.363232
ENSMUSG00000026806	Ddx31	-0.318125	-0.236384	-0.878356	-0.226684	-0.557872	-0.424904	0.762765	0.452811	0.226684	0.881447	0.722505	0.533464
ENSMUSG00000030880	Polr3e	-0.1871	-0.30885	-0.902315	-0.185859	-0.598707	-0.56493	0.753187	0.566929	0.185859	0.633815	0.529116	0.413022
ENSMUSG00000038510	Rpf2	-0.195679	-0.150381	-0.435548	-0.269881	-0.57009	-0.411453	0.905996	0.909086	0.150381	0.69473	0.736325	0.609548
ENSMUSG00000015316	Slamf1	-0.0212205	-0.416785	-0.56354	-0.122257	-0.403169	-0.306951	0.276312	1.12281	0.0212205	1.05044	0.131155	0.690951
ENSMUSG00000022456	2025-09-03	-0.223812	-0.185021	-0.638611	-0.0133095	-0.590044	-0.251542	0.540884	0.906301	0.0133095	1.47247	0.29901	0.947591
ENSMUSG00000036353	P2ry12	-0.1265	-0.692049	-0.394968	-0.291972	-0.58248	-0.484105	0.35995	0.477865	0.1265	0.83526	0.516811	1.09145
ENSMUSG00000050271	D8Ertd82e	-0.144734	-0.687373	-0.98071	-0.0919666	-0.615849	-0.675937	0.0919666	0.656016	0.371747	0.947275	0.714449	0.519338
ENSMUSG00000024401	Tnf	-0.146854	-1.13149	-0.651565	-0.435863	-0.799959	-0.551962	0.507517	0.146854	0.194843	0.80288	0.766965	0.535607
ENSMUSG00000070563	Spaca4	-0.740124	-0.185271	-0.125946	-0.491461	-0.00716187	-0.196512	0.00716187	0.683553	0.492063	0.454311	0.736025	0.821553
ENSMUSG00000049922	Slc35c1	-0.815514	-0.320941	-0.171903	-0.31659	-0.109336	-0.170972	0.109336	0.687614	0.76346	0.373093	0.63671	0.617673
ENSMUSG00000034570	Inpp5j	-0.940226	-0.498805	-0.100956	-0.521049	-0.408773	0.0184666	-0.0184666	0.47121	0.637769	0.344864	0.460823	0.862097
ENSMUSG00000021569	Trip13	-0.803994	-0.166777	-0.337512	-0.138453	-0.040551	-0.094599	0.040551	0.806012	0.654495	0.692885	0.68751	0.65182
ENSMUSG00000026245	Farsb	-0.894142	-0.1315	-0.396265	-0.224974	-0.0754023	-0.112024	0.0754023	0.63408	0.494767	0.658682	0.696678	0.595855
ENSMUSG00000001416	Cct3	-1.03428	-0.144063	-0.371136	-0.0892878	-0.219783	-0.15341	0.0892878	0.617884	0.253973	0.720525	0.59068	0.568306
ENSMUSG00000035351	Nup37	-0.57141	-0.158569	-0.369779	-0.17068	-0.10667	-0.177365	0.10667	0.762548	0.43353	0.568309	0.849134	0.648503
ENSMUSG00000037851	Iars	-0.888642	0.0243811	-0.352954	-0.141058	-0.063518	-0.264328	-0.0243811	0.590862	0.522539	0.584789	0.668468	0.408215
ENSMUSG00000021037	Ahsa1	-0.832909	-0.0631099	-0.274047	-0.158056	-0.12344	-0.0925457	0.0631099	0.776881	0.480476	0.554355	0.619029	0.631101
ENSMUSG00000063235	Ptpmt1	-0.784654	-0.406051	-0.426752	-0.395589	-0.294685	-0.0420214	0.0420214	0.773097	0.292079	0.31833	0.473826	0.451144
ENSMUSG00000013701	Timm23	-0.692254	-0.333903	-0.205606	-0.522351	-0.149971	-0.22525	0.149971	0.69277	0.415861	0.411478	0.657483	0.551201
ENSMUSG00000006315	Tmem147	-1.08924	-0.0906712	-0.362592	-0.413251	-0.262295	-0.143092	0.0906712	0.656032	0.506594	0.406414	0.466684	0.377309
ENSMUSG00000004897	Hdgf	-1.21383	-0.19945	-0.407299	-0.370964	-0.171644	-0.111935	0.111935	0.428783	0.354662	0.407985	0.466235	0.45855
ENSMUSG00000021048	Mthfd1	-1.4257	-0.0338117	-0.369945	-0.206434	-0.141421	-0.259481	0.0338117	0.653986	0.240951	0.503937	0.644684	0.395193
ENSMUSG00000029657	Hsph1	-1.29453	0.0784805	-0.543362	-0.284785	-0.303239	-0.185655	-0.0784805	0.822944	0.361379	0.426743	0.434665	0.510664
ENSMUSG00000029326	Enoph1	-1.12945	-0.00889598	-0.329824	-0.339305	-0.0787936	-0.148248	0.00889598	0.637462	0.387815	0.56836	0.563791	0.614041
ENSMUSG00000073676	Hspe1	-1.15949	0.0253849	-0.419955	-0.158302	-0.0985496	-0.0253849	-0.179489	0.983134	0.464175	0.478048	0.59218	0.520683
ENSMUSG00000029447	Cct6a	-1.35906	0.0873869	-0.377201	-0.202542	-0.13483	-0.0873869	-0.167017	0.752682	0.521212	0.602666	0.649496	0.611322
ENSMUSG00000025534	Gusb	-1.40003	-0.34197	-0.513945	-0.47273	-0.327464	-0.202578	0.288135	0.396064	0.202578	0.472069	0.375793	0.447081
ENSMUSG00000028931	Kcnab2	-1.24855	-0.53233	-0.556081	-0.463152	-0.187	-0.174459	0.174459	0.442504	0.429787	0.353267	0.435825	0.442718
ENSMUSG00000072601	Ear1	-1.07593	-0.250691	-0.563887	-0.762081	-0.546558	-0.0356004	0.214168	0.667588	0.13979	0.0356004	0.644614	0.512633
ENSMUSG00000018509	Cenpv	-0.790449	-0.292849	-0.568109	-0.0915106	-0.155509	0.0915106	-0.0970123	0.302618	0.270853	0.824729	0.855526	0.54409
ENSMUSG00000029413	Naaa	-0.692856	-0.14804	-0.302192	-0.13755	-0.367814	-0.0876419	0.0935434	0.565902	0.0876419	0.691906	0.46221	1.21998
ENSMUSG00000025911	Adhfe1	-0.838374	-0.226015	0.110524	-0.234367	-0.20447	-0.30681	0.353813	0.554152	-0.110524	0.750291	0.774624	0.521574
ENSMUSG00000030493	C230052I12Rik	-0.576654	0.0198614	-0.13877	-0.085677	-0.0859309	-0.0198614	-0.273062	0.883492	0.511242	0.494084	0.588413	0.557401
ENSMUSG00000020089	Ppa1	-0.84553	0.165636	-0.167759	-0.30585	-0.165636	-0.214901	-0.390343	0.683979	0.327209	0.384672	0.500403	0.33381
ENSMUSG00000023262	Acy1	-1.00634	-0.0301116	-0.174295	-0.259755	-0.275182	0.0301116	-0.370311	0.592228	0.326873	0.498793	0.469362	0.584966
ENSMUSG00000056209	Npm3	-1.06687	-0.0314316	-0.217044	-0.194748	-0.0952225	0.0314316	-0.381004	0.547454	0.340076	0.519684	0.541893	0.435058
ENSMUSG00000030357	Fkbp4	-1.04159	0.0867236	-0.187083	-0.327952	-0.0867236	-0.140846	-0.396957	0.752526	0.573977	0.382694	0.541559	0.385205
ENSMUSG00000004268	Emg1	-0.654702	0.00971636	-0.111675	-0.202359	-0.11604	-0.00971636	-0.0111475	0.676406	0.491452	0.592709	0.729313	0.619645
ENSMUSG00000032803	Cdv3	-0.686761	-0.0521957	-0.117516	-0.171799	-0.0760882	-0.00871739	0.00871739	0.770798	0.467274	0.678346	0.648221	0.674066
ENSMUSG00000041632	Mrps27	-0.563539	-0.00164036	-0.310709	-0.0681751	-0.0692899	-0.0380404	0.00164036	0.699261	0.535684	0.685139	0.692927	0.623131
ENSMUSG00000038736	Nudcd1	-0.720565	-0.0630324	-0.17691	-0.119824	-0.0380164	-0.124257	0.0380164	0.61682	0.521732	0.616709	0.541892	0.56302
ENSMUSG00000008373	Prpf31	-0.703463	0.0371694	-0.235237	-0.183475	-0.130658	-0.0371694	-0.0436981	0.727676	0.431554	0.538608	0.613598	0.554216
ENSMUSG00000019297	Nop9	-0.566628	-0.063413	-0.252327	-0.136892	-0.1472	-0.0723328	0.063413	0.70862	0.406375	0.636489	0.637607	0.614873
ENSMUSG00000027613	Eif6	-0.757658	-0.063782	-0.31998	-0.0828013	-0.239869	-0.0823921	0.063782	0.583517	0.721581	0.533075	0.426672	0.428332
ENSMUSG00000032116	Stt3a	-0.687449	-0.197092	-0.240754	0.0366638	-0.0903763	-0.0954011	-0.0366638	0.600714	0.762112	0.576813	0.610968	0.420656
ENSMUSG00000039183	Nubp2	-0.548672	-0.0159736	-0.0793589	-0.179936	-0.102384	0.0159736	-0.0709121	0.739969	0.524901	0.649977	0.622547	0.567642
ENSMUSG00000020873	Slc35b1	-0.654685	-0.0154673	-0.17863	-0.203855	0.0154673	-0.0382181	-0.0611548	0.580535	0.750515	0.521329	0.650966	0.651049
ENSMUSG00000032553	Srprb	-0.421762	-0.00981154	-0.101008	-0.0924102	-0.131548	-0.145383	0.00981154	0.781184	0.773804	0.596781	0.683667	0.598261
ENSMUSG00000020471	Pold2	-0.69863	0.0719833	-0.166851	-0.114007	-0.0942025	-0.253651	-0.0719833	0.918035	0.471321	0.58323	0.532202	0.43179
ENSMUSG00000030062	Rpn1	-0.864677	0.0567517	-0.0775933	-0.256053	-0.0841203	-0.154588	-0.0567517	0.660451	0.649406	0.429009	0.55699	0.457282
ENSMUSG00000035754	Wdr18	-0.993801	0.0439196	-0.269753	-0.167879	-0.0684567	-0.0979016	-0.0439196	0.670479	0.363208	0.546801	0.537491	0.482695
ENSMUSG00000056076	Eif3b	-0.898358	0.0316247	-0.276247	-0.210203	-0.156252	-0.161631	-0.0316247	0.66001	0.407739	0.454937	0.501646	0.421842
ENSMUSG00000039286	Fndc3b	-0.446174	-0.226166	-0.142029	-0.13049	-0.0992958	0.00174022	-0.00174022	0.863191	0.963624	0.61109	0.69111	0.815764
ENSMUSG00000042410	Agps	-0.619647	-0.254266	-0.292895	-0.198245	-0.0305268	0.0305268	-0.144265	0.684122	0.829828	0.532586	0.943537	0.803231
ENSMUSG00000060512	0610040J01Rik	-0.46857	-0.105379	-0.480807	-0.0608233	-0.594013	0.0608233	-0.184229	0.491304	0.763365	0.496406	0.669834	1.02333
ENSMUSG00000021645	Smn1	-0.47124	-0.0173946	-0.313622	-0.173021	-0.127071	-0.228005	0.0173946	1.07248	0.78842	0.63986	0.702987	0.605109
ENSMUSG00000075701	Vimp	-0.537812	-0.127236	-0.0635252	-0.0633989	0.0392868	-0.0392868	-0.247961	0.953083	0.992013	0.632524	0.931408	0.895483
ENSMUSG00000000530	Acvrl1	-0.779389	-0.0459874	-0.00223786	-0.370946	-0.641263	-0.290224	0.00223786	0.56237	0.289497	0.973423	0.98997	0.641831
ENSMUSG00000078817	Nlrp12	-0.29735	-0.221008	-0.0924414	-0.322516	-0.256194	-0.097558	0.423445	0.625449	1.07152	0.0924414	0.684899	0.481964
ENSMUSG00000044098	Rsbn1	-0.371096	-0.387826	-0.116743	-0.282154	-0.309248	-0.255126	0.116743	0.776879	1.23907	0.331645	0.45585	0.624622
ENSMUSG00000031381	Piga	-0.416353	-0.117297	0.117297	-0.280572	-0.294745	-0.407398	-0.153985	0.944056	1.05689	0.582226	0.636501	0.706014
ENSMUSG00000031570	Ppapdc1b	-0.246825	-0.172799	-0.00359602	-0.347729	-0.194743	-0.12619	0.00359602	0.957535	1.2542	0.301342	0.532834	0.575905
ENSMUSG00000010554	Mettl16	-0.243855	-0.217697	-0.595819	-0.331253	-0.214298	-0.312352	0.214298	0.822021	0.529419	0.704142	0.593927	0.450305
ENSMUSG00000092203	1110038B12Rik	-0.328122	-0.0880308	-0.344312	-0.55177	-0.460831	-0.433994	0.0880308	0.781653	0.395212	0.702757	0.737331	0.60482
ENSMUSG00000037531	Mrpl47	-0.319725	-0.113494	-0.808726	-0.154836	-0.105329	-0.261497	0.105329	0.786762	0.508405	0.713434	0.732363	0.633757
ENSMUSG00000017167	Cntnap1	-0.652523	-0.302384	-0.114625	-0.289839	-0.705484	-0.583256	0.114625	0.617215	0.486401	0.99675	0.528898	0.459505
ENSMUSG00000022247	Brix1	-0.833555	-0.311325	-0.658457	-0.301291	-0.315412	-0.347231	0.301291	0.598942	0.316779	0.520358	0.314451	0.456061
ENSMUSG00000022814	Umps	-0.878562	-0.271737	-0.517857	-0.394391	-0.385766	-0.373461	0.318402	0.562412	0.271737	0.516978	0.501846	0.408633
ENSMUSG00000033166	Dis3	-0.765817	-0.237555	-0.563144	-0.372025	-0.379648	-0.47048	0.237555	0.670465	0.336311	0.516042	0.421155	0.332215
ENSMUSG00000029014	Dnajc2	-0.882269	-0.398084	-0.694697	-0.28874	-0.374518	-0.477907	0.28874	0.416774	0.327184	0.45347	0.50329	0.384269
ENSMUSG00000030689	Ino80e	-0.879985	-0.459906	-0.68485	-0.216524	-0.324091	-0.278959	0.216524	0.602606	0.506877	0.530763	0.438497	0.456321
ENSMUSG00000044149	Nkrf	-0.929017	-0.254239	-0.718593	-0.48926	-0.519056	-0.581329	0.254239	0.519838	0.273499	0.41005	0.422175	0.378325
ENSMUSG00000020430	Pes1	-0.988886	-0.264783	-0.521635	-0.337705	-0.705002	-0.616097	0.264783	0.610259	0.266433	0.4087	0.42223	0.301951
ENSMUSG00000029246	Ppat	-0.696696	-0.193397	-0.58063	-0.523568	-0.549682	-0.720255	0.193397	0.707337	0.343826	0.519359	0.570347	0.354054
ENSMUSG00000027425	Csrp2bp	-0.857317	-0.255085	-0.680198	-0.437033	-0.27253	-0.233075	0.309282	0.51835	0.233075	0.36239	0.422265	0.414198
ENSMUSG00000061479	Snrpa	-0.921035	-0.425889	-0.420629	-0.462409	-0.348383	-0.22425	0.22425	0.496811	0.337873	0.435649	0.368597	0.344024
ENSMUSG00000031388	Naa10	-0.942187	-0.256953	-0.559539	-0.471156	-0.185007	-0.174735	0.174735	0.564862	0.311276	0.445213	0.457432	0.401061
ENSMUSG00000071078	Nr2c2ap	-1.00216	-0.290829	-0.458242	-0.258277	-0.293461	-0.238368	0.332089	0.625761	0.238368	0.583849	0.288756	0.400243
ENSMUSG00000040945	Rcc2	-1.18723	-0.226137	-0.607625	-0.363332	-0.295679	-0.310895	0.316737	0.477865	0.226137	0.493045	0.483729	0.27983
ENSMUSG00000003309	Ap1m2	-0.856917	-0.585828	-0.366736	-0.425554	-0.346381	-0.253151	0.272722	0.253151	0.298658	0.345525	0.615097	0.596983
ENSMUSG00000022557	Bop1	-0.849974	-0.072988	-0.469033	-0.396067	-0.294879	-0.304616	0.072988	0.814102	0.372289	0.6543	0.555679	0.445968
ENSMUSG00000028896	Rcc1	-0.793655	-0.108017	-0.384936	-0.491335	-0.308216	-0.330214	0.108017	0.791484	0.316849	0.70161	0.591156	0.570657
ENSMUSG00000051256	Jagn1	-0.824703	-0.216725	-0.284895	-0.325468	-0.325076	-0.276264	0.216725	0.582825	0.408704	0.741026	0.664177	0.458608
ENSMUSG00000023110	Prmt5	-0.839894	-0.123713	-0.404719	-0.371972	-0.346316	-0.388922	0.123713	0.659387	0.493062	0.564841	0.475806	0.392646
ENSMUSG00000070319	Eif3g	-0.872013	-0.154674	-0.438071	-0.39941	-0.246273	-0.318527	0.154674	0.737399	0.416066	0.573038	0.507775	0.501412
ENSMUSG00000030079	Ruvbl1	-0.939402	-0.177785	-0.424019	-0.244957	-0.210397	-0.21414	0.177785	0.722305	0.497443	0.428115	0.583502	0.460338
ENSMUSG00000004929	Thop1	-0.84264	-0.0586772	-0.322133	-0.400946	-0.413111	-0.296383	0.0586772	0.832883	0.40388	0.528981	0.450998	0.361267
ENSMUSG00000013629	Cad	-0.770795	-0.0977828	-0.295349	-0.409043	-0.436274	-0.453323	0.0977828	0.630431	0.350543	0.587474	0.512764	0.405465
ENSMUSG00000043998	Mgat2	-0.652703	-0.253019	-0.444397	-0.344693	-0.325617	-0.359464	0.253019	0.582991	0.583622	0.405541	0.54677	0.524341
ENSMUSG00000022752	Tomm70a	-0.62008	-0.211957	-0.45916	-0.340502	-0.2584	-0.302983	0.211957	0.705738	0.539308	0.51904	0.605912	0.512809
ENSMUSG00000032185	Carm1	-0.7073	-0.386518	-0.463329	-0.317523	-0.223244	-0.233019	0.223244	0.819736	0.494405	0.559912	0.486603	0.564545
ENSMUSG00000042275	Pelo	-0.664871	-0.228934	-0.268625	-0.452264	-0.282005	-0.520444	0.228934	0.531859	0.495412	0.45558	0.659301	0.735804
ENSMUSG00000026234	Ncl	-0.862975	-0.111614	-0.44589	-0.508741	-0.483067	-0.503704	0.111614	0.811466	0.431831	0.563441	0.539626	0.472894
ENSMUSG00000052551	Adarb2	-1.07543	-0.170108	-0.388237	-0.662079	-0.468195	-0.613816	0.170108	0.647063	0.712672	0.414613	0.418747	0.176385
ENSMUSG00000028792	Ak2	-0.902529	-0.25873	-0.340151	-0.454039	-0.391408	-0.489882	0.310233	0.714319	0.766591	0.34322	0.505494	0.25873
ENSMUSG00000074093	Svip	-0.682756	-0.621551	-0.339657	-0.547026	-0.206207	-0.408033	0.206207	0.291427	0.890913	0.430333	0.62313	0.467877
ENSMUSG00000002489	Tiam1	-0.791502	-0.345338	-0.274314	-0.668691	-0.563745	-0.447501	0.469933	0.544066	0.699428	0.332908	0.274314	0.299179
ENSMUSG00000024525	Impa2	-0.699746	-0.573794	-0.247787	-0.728798	-0.542221	-0.588749	0.443634	0.451614	0.628682	0.324402	0.351817	0.247787
ENSMUSG00000049916	2610318N02Rik	-0.731059	-0.261196	-0.378329	-0.565171	-0.377095	-0.449901	0.678488	0.693403	0.512746	0.361507	0.363076	0.261196
ENSMUSG00000029610	Aimp2	-0.823204	-0.236761	-0.274722	-0.371749	-0.435619	-0.550586	0.426358	0.878819	0.491079	0.348128	0.236761	0.338354
ENSMUSG00000079478	Sssca1	-0.739795	-0.082083	-0.595469	-0.407468	-0.383358	-0.372037	0.082083	0.96804	0.615657	0.728573	0.732026	0.597823
ENSMUSG00000033294	Noc4l	-0.917138	-0.057479	-0.355999	-0.584387	-0.433425	-0.422362	0.057479	0.986907	0.632273	0.708292	0.659188	0.605749
ENSMUSG00000017861	Mybl2	-0.679188	-0.100096	-0.537482	-0.318528	-0.139432	-0.248012	0.100096	0.968356	0.695104	0.775378	0.624863	0.724696
ENSMUSG00000014226	Cacybp	-0.855864	-0.116517	-0.363683	-0.275809	-0.193246	-0.207017	0.116517	0.933842	0.593945	0.790906	0.811663	0.796381
ENSMUSG00000034667	Xpot	-0.936074	-0.157374	-0.481563	-0.275863	-0.278629	-0.360321	0.157374	0.707357	0.686809	0.599946	0.6769	0.577765
ENSMUSG00000030045	Mrpl19	-0.951585	-0.150167	-0.491611	-0.431093	-0.139733	-0.27862	0.139733	0.629056	0.72625	0.667452	0.668222	0.7924
ENSMUSG00000032477	Cdc25a	-1.00336	-0.220175	-0.408764	-0.184875	-0.170145	-0.194575	0.170145	0.729759	0.569461	0.587861	0.704532	0.609735
ENSMUSG00000039682	Lap3	-1.06319	-0.224845	-0.402748	-0.257774	-0.400983	-0.118476	0.118476	0.683497	0.434819	0.720067	0.752051	0.60442
ENSMUSG00000023143	Nagpa	-0.68129	-0.299303	-0.77734	-0.550519	-0.230396	-0.0693729	0.0693729	0.731879	0.508011	0.726633	0.697993	0.829195
ENSMUSG00000027035	Cers6	-0.681177	-0.559278	-0.647577	-0.133773	-0.258917	-0.151425	0.133773	0.689119	0.938973	0.638132	0.499639	0.613509
ENSMUSG00000067367	Lyar	-0.912085	0.0637727	-0.418883	-0.333968	-0.265727	-0.372369	-0.0637727	0.970697	0.569069	0.568212	0.696746	0.58251
ENSMUSG00000054161	Fam83e	-0.447993	-0.0993064	-0.562702	-0.290451	-0.154292	-0.291361	0.0993064	1.09217	0.511162	0.791304	0.806132	0.768504
ENSMUSG00000032123	Dpagt1	-1.41813	-0.40609	-0.434673	-0.33876	-0.291594	-0.169615	0.169615	0.655772	0.63599	0.527571	0.534778	0.581307
ENSMUSG00000032026	Rexo2	-1.4122	-0.240131	-0.593401	-0.382737	-0.201164	-0.149851	0.149851	0.602634	0.646242	0.394487	0.629393	0.521618
ENSMUSG00000021474	Sfxn1	-1.38155	-0.254904	-0.428434	-0.379752	-0.274992	-0.271721	0.254904	0.746629	0.558871	0.49861	0.531526	0.423598
ENSMUSG00000021773	Comtd1	-1.22565	-0.450675	-0.506415	-0.436466	-0.190066	0.059669	-0.059669	0.602405	0.785444	0.519539	0.74495	0.503124
ENSMUSG00000029110	Rnf4	-1.12181	-0.179686	-0.599826	-0.0462664	-0.272648	-0.223795	0.0462664	0.615141	0.561374	0.988989	0.818571	0.557511
ENSMUSG00000025355	Mmp19	-0.750314	-0.612498	-0.612079	-0.363931	-0.426929	-0.0184964	0.0184964	0.291156	0.681302	0.662591	0.463027	1.07351
ENSMUSG00000047649	Cd3eap	-0.85829	-0.336212	-0.492075	-0.495613	-0.313028	-0.381427	0.491817	0.612095	0.313028	0.630999	0.799344	0.470893
ENSMUSG00000022792	Yars2	-0.908488	-0.344538	-0.46312	-0.387482	-0.370311	-0.407007	0.344538	0.434217	0.380804	0.704767	0.736035	0.552666
ENSMUSG00000001674	Ddx18	-0.850845	-0.308888	-0.569987	-0.361811	-0.42288	-0.503233	0.308888	0.740409	0.397645	0.65713	0.63756	0.479326
ENSMUSG00000023988	Bysl	-0.9939	-0.382576	-0.605939	-0.430663	-0.45547	-0.243048	0.243048	0.75914	0.259682	0.638863	0.476204	0.515979
ENSMUSG00000028633	Ctps	-1.10569	-0.195922	-0.783267	-0.414944	-0.533886	-0.674808	0.195922	0.642081	0.269484	0.583302	0.570375	0.410055
ENSMUSG00000019814	Ltv1	-1.22881	-0.356825	-0.717121	-0.253022	-0.275054	-0.320739	0.253022	0.711104	0.34205	0.430271	0.543438	0.417234
ENSMUSG00000058355	Abce1	-1.17971	-0.215343	-0.697552	-0.310375	-0.316138	-0.32121	0.215343	0.637668	0.479664	0.542042	0.549533	0.49851
ENSMUSG00000023169	Slc38a1	-1.20117	-0.52187	-0.687837	-0.261041	-0.289551	-0.210041	0.210041	0.523308	0.346415	0.530516	0.552122	0.483431
ENSMUSG00000018774	Cd68	-0.918939	-0.434038	-0.481757	-0.177841	-0.38835	-0.335579	0.177841	0.315995	0.566779	0.77483	0.585096	0.688853
ENSMUSG00000040234	Tm7sf3	-0.851549	-0.595595	-0.541026	-0.524837	-0.210933	-0.28242	0.210933	0.645448	0.834415	0.404956	0.67797	0.622085
ENSMUSG00000016087	Fli1	-1.00741	-0.689415	-0.784129	-0.298599	-0.263115	-0.32421	0.306942	0.687643	0.728954	0.263115	0.50054	0.464617
ENSMUSG00000048897	Zfp710	-1.33872	-0.934404	-0.777348	-0.0242914	-0.108684	0.0599974	0.254784	-0.0242188	0.0242188	0.247481	0.20476	0.270005
ENSMUSG00000020437	Myo1g	-1.13784	-0.833529	-0.580709	0.328277	-0.217625	0.160902	0.34666	-0.00885557	-0.112622	0.697197	0.00885557	0.598239
ENSMUSG00000038679	Trps1	-0.691696	-0.792808	-0.90214	-0.115264	-0.0840001	0.209311	0.0251188	0.0434393	-0.0251188	0.391313	0.477256	0.831574
ENSMUSG00000040528	Milr1	-0.595762	-0.899398	-1.08735	0.17602	-0.0203925	0.059522	-0.0366385	-0.0939256	0.0203925	0.51434	0.476744	0.683467
ENSMUSG00000082384	Gm12437	-0.800457	-0.768378	-1.60396	0.00913976	-0.652564	0.26499	-0.00913976	0.336761	0.142238	0.131434	-0.158462	0.449584
ENSMUSG00000053158	Fes	-1.69017	-1.00608	-0.748128	-0.392516	-0.164658	0.0840976	0.182672	-0.0840976	0.101478	0.0861121	0.213598	0.289817
ENSMUSG00000002111	Sfpi1	-1.70753	-1.21908	-0.970182	-0.243382	-0.164136	0.0286509	-0.0286509	0.148303	0.113164	0.254329	0.239805	0.376007
ENSMUSG00000052087	Rgs14	-1.5075	-0.704283	-0.4413	-0.311125	-0.549224	-0.0427582	0.140999	0.0427582	0.23752	0.202513	0.178609	0.661032
ENSMUSG00000064043	Trerf1	-1.1827	-0.915141	-0.489937	0.0419887	-0.297818	-0.0790872	0.358359	0.229754	0.176187	0.528621	-0.0419887	0.225003
ENSMUSG00000035778	Ggta1	-0.935088	-0.720501	-0.823548	0.0196156	-0.529286	-0.118299	0.407833	0.0195144	0.112448	0.526748	-0.0195144	0.322789
ENSMUSG00000031101	Sash3	-1.11459	-0.883181	-0.59891	-0.130613	-0.193354	-0.0479395	0.691341	0.0479395	0.381424	0.319603	0.173752	0.270853
ENSMUSG00000020227	Irak3	-0.900264	-0.782972	-0.533448	-0.0208969	-0.625621	-0.808376	0.0613236	0.0208969	0.357581	0.544802	0.210042	0.134226
ENSMUSG00000086606	Gm13205	-0.712679	-0.241525	-1.26833	-0.198186	-0.47592	-0.055675	0.0845002	0.055675	0.405167	0.473574	0.0649184	0.678712
ENSMUSG00000026430	Rassf5	-0.839346	-0.797683	-0.599977	-0.192058	-0.171317	-0.0812888	0.239785	0.0812888	0.19381	0.203033	0.108476	0.377842
ENSMUSG00000019832	Rab32	-0.812779	-0.795948	-0.796125	-0.396251	-0.242093	-0.0971365	0.149341	0.100943	0.0971365	0.121923	0.389957	0.496951
ENSMUSG00000045382	Cxcr4	-1.08197	-0.901188	-0.730343	-0.153669	-0.0297035	-0.0986534	0.0666186	0.0464365	0.450654	0.0297035	0.253204	0.115364
ENSMUSG00000062585	Cnr2	-0.901919	-0.809448	-0.637734	-0.231385	-0.0829354	0.0829354	0.716165	-0.22996	0.316442	0.383849	0.57402	0.75771
ENSMUSG00000070942	Il1rl2	-0.918719	-1.24846	-0.854476	-0.462575	-0.0935542	-0.0223187	0.228712	0.0223187	0.451135	0.0410225	0.628914	0.15359
ENSMUSG00000015950	Ncf1	-0.399698	-1.27257	-0.79279	-0.291959	-0.263913	-0.232228	0.232228	0.257269	0.658738	0.289365	0.404645	0.422583
ENSMUSG00000044250	Pced1b	-0.74856	-0.84006	-0.470409	-0.140137	-0.130344	-0.17068	0.778514	0.177677	0.492295	0.18707	0.23642	0.130344
ENSMUSG00000060791	Gmfg	-0.727459	-0.7119	-0.411521	-0.114887	-0.0236149	-0.133048	0.816251	0.0236149	0.351224	0.22593	0.419925	0.237076
ENSMUSG00000030761	Myo7a	-0.568987	-0.796456	-0.732906	-0.39027	-0.303664	-0.00343806	0.674342	0.437003	0.623791	0.00343806	0.0102338	0.20013
ENSMUSG00000030067	Foxp1	-0.592972	-0.778169	-0.861352	-0.130887	-0.273574	-0.214962	0.543615	0.130887	0.179317	0.310393	0.282694	0.229662
ENSMUSG00000040710	St8sia4	-0.627716	-0.82217	-0.816335	0.0168508	-0.377333	-0.152871	0.658934	0.167134	-0.0168508	0.357066	0.0630245	0.366928
ENSMUSG00000037318	Traf3ip3	-0.690073	-0.94097	-0.711753	-0.357207	-0.22464	-0.094328	0.76838	0.094328	0.129853	0.231773	0.326301	0.422528
ENSMUSG00000085109	Gm15356	-0.714914	-0.663051	-1.18233	0.049206	-0.498868	-0.269879	0.159285	0.017177	-0.017177	0.823922	0.22386	1.04428
ENSMUSG00000024696	Lpxn	-0.796202	-0.891369	-0.875447	-0.0111661	-0.300367	0.0111661	0.640251	0.0241284	-0.108622	1.08921	0.458952	0.749522
ENSMUSG00000048621	Gm6377	-0.70053	-0.588416	-0.715865	0.465135	-0.531615	-0.403104	0.175892	0.25809	-0.175892	1.28732	0.350568	0.565789
ENSMUSG00000027995	Tlr2	-0.253896	-0.761657	-0.985074	0.142038	-0.184582	0.175214	-0.142038	0.399416	-0.166066	0.813587	0.911975	1.40479
ENSMUSG00000044229	Nxpe4	-0.45674	-0.391862	-0.412038	-0.282026	0.00754459	0.0841143	0.818352	-0.00754459	-0.0943631	0.376775	1.18624	0.570115
ENSMUSG00000031097	Tnni2	-0.286809	-0.600434	-0.88542	0.0123882	-0.409115	-0.0123882	0.65008	0.121958	-0.266748	0.377064	0.869585	0.683576
ENSMUSG00000052889	Prkcb	-0.176673	-0.716814	-0.777771	-0.0295527	0.0689094	-0.487965	0.0295527	-0.251805	0.298945	0.912314	0.688186	0.260147
ENSMUSG00000068748	Ptprz1	-0.302198	-0.456154	-0.401406	-0.068005	-0.17678	-0.413808	0.201432	0.150462	0.068005	1.09961	1.21737	0.245378
ENSMUSG00000024669	Cd5	-0.625354	-0.386475	-0.0584905	0.0584905	-0.316897	-0.132622	0.564168	-0.20466	0.21951	1.09588	0.647061	0.802121
ENSMUSG00000029084	Cd38	-0.276677	-0.494476	-0.837915	-0.0101967	-0.194845	0.0101967	-0.168603	0.123776	0.276135	0.492595	0.852456	1.13422
ENSMUSG00000042129	Rassf4	-0.177592	-0.799576	-0.662406	-0.00549563	-0.217635	0.00549563	0.0701428	-0.116134	0.243057	0.747107	0.699443	0.922431
ENSMUSG00000073494	Sh2d1b2	-0.11703	-0.534307	-0.580307	-0.136948	-0.192372	0.11703	0.205968	0.267214	-0.314789	0.817642	1.02115	1.05226
ENSMUSG00000031898	Dpep3	-0.193083	-0.292914	-0.12938	-0.0581426	0.131895	0.0476521	0.831785	-0.0904343	-0.0476521	1.20333	0.642237	0.93941
ENSMUSG00000020176	Grb10	-0.297791	-0.961262	-0.465617	-0.246752	-0.0505231	0.0505231	0.850594	-0.597929	0.174413	0.886999	0.758108	0.669664
ENSMUSG00000092076	Gm4482	0.163341	-0.56362	-1.31997	-1.31997	-0.641599	0.0404653	0.848162	-1.31997	-0.0404653	0.791769	0.92981	0.132798
ENSMUSG00000027562	Car2	0.186138	-1.34846	-1.12149	-0.167285	0.167285	-0.296599	1.81778	-0.519837	-0.630262	0.510311	0.895773	0.372937
ENSMUSG00000029716	Tfr2	0.688279	-0.882725	-0.998909	0.0137343	-0.0137343	-0.156946	2.64991	-0.21393	-0.570682	1.20569	0.946165	0.782139
ENSMUSG00000039167	Eltd1	0.928413	-1.24764	-1.18155	-0.0240482	-0.277099	-0.328951	2.94154	-0.184275	0.0240482	1.23419	0.828396	0.431179
ENSMUSG00000001249	Hpn	1.04568	-0.799078	-0.723611	-0.643892	0.315099	-1.04951	2.96716	-1.06845	-0.315099	0.86336	1.89028	1.49757
ENSMUSG00000032128	Robo3	1.37881	-0.445575	-0.887196	-0.140077	-0.658469	-0.406058	2.6935	0.0656752	0.229352	0.413195	-0.0656752	0.354386
ENSMUSG00000081769	Gm12216	1.37754	-0.477984	-0.303067	-0.205834	-0.735268	-0.0745129	2.28223	0.0745129	-0.43703	1.0923	0.605319	1.02849
ENSMUSG00000050345	4930486L24Rik	1.24251	-0.319379	-0.369788	-0.499481	-0.29377	-0.344997	2.108	0.159876	0.294503	0.583301	0.417093	-0.159876
ENSMUSG00000030742	Lat	0.253963	-1.18613	-0.921885	-0.432666	-1.14478	-1.05014	2.75033	1.02721	0.463655	0.51991	0.0791885	-0.0791885
ENSMUSG00000025085	Ablim1	0.619929	-1.07236	-0.248614	-0.422227	-1.20532	-1.3349	2.58232	0.846472	0.961003	0.922955	0.248614	-0.274054
ENSMUSG00000022623	Shank3	0.27542	-1.02731	-0.810129	-0.283311	-0.695668	-0.995576	3.02879	0.272445	-0.128517	0.886319	0.128517	0.26593
ENSMUSG00000034614	Pik3ip1	0.486678	-1.90004	-0.937435	-0.913484	-1.47073	-1.41641	0.973075	0.0260922	0.0449947	0.163503	0.0634405	-0.0260922
ENSMUSG00000041538	H2-Ob	0.870841	-1.35524	-0.498328	-0.168759	-0.819378	-0.954914	1.99153	0.235516	-0.174401	1.12773	0.168759	0.327791
ENSMUSG00000020689	Itgb3	0.57721	-0.97966	-0.932563	0.0265576	-0.180594	-0.341612	2.23268	-0.0334609	-0.0265576	0.567823	0.624931	0.236819
ENSMUSG00000020120	Plek	0.522117	-1.39121	-1.01098	-0.254091	-0.904363	-0.531775	1.76116	0.00231729	-0.00231729	0.720219	0.274814	0.81087
ENSMUSG00000082812	Gm14860	0.536044	-0.38076	-1.51979	-0.346631	-0.153214	-0.383311	1.56081	1.4645	-0.216548	0.153214	0.587194	0.342605
ENSMUSG00000076855	Trav16	-0.952273	0.210601	0.441621	-0.620485	-0.327476	-0.952273	1.66226	-0.512881	0.246064	0.442702	-0.139163	0.139163
ENSMUSG00000033213	AA467197	0.251275	-0.492299	0.0120307	-0.430566	-1.02722	-1.03743	1.53602	-0.00486831	0.689753	0.472474	0.00486831	-0.206706
ENSMUSG00000087352	Gm12999	0.271639	-0.117719	-1.06639	-0.97949	-1.21464	-0.764386	0.3749	0.117719	-1.30194	0.496048	0.412035	0.168362
ENSMUSG00000081994	Gm14517	0.897157	-0.0525853	-0.299603	-1.2424	-0.805812	-0.857557	1.07299	0.152325	-0.244096	0.608389	0.0525853	0.388434
ENSMUSG00000022235	Cmbl	-0.0787645	-0.765451	-0.277458	-0.963597	-0.700424	-0.720581	0.157406	0.0931926	0.144819	0.0787645	0.606069	0.21605
ENSMUSG00000089728	Clec2f	0.000962499	-1.1991	-0.278372	-0.329014	-0.894567	-1.15615	0.0868456	-0.000962499	0.738291	0.549031	0.0104504	0.0275783
ENSMUSG00000081404	Gm15694	0.0152053	-0.0774046	-1.14195	-0.789411	-0.516336	-0.808918	-0.0152053	0.0227659	0.0619445	0.806197	0.799555	0.329012
ENSMUSG00000000776	Polr3d	-0.150266	-0.422703	-1.35899	-0.663542	-0.504506	-0.634912	0.368789	0.150266	0.205506	0.441731	0.525487	0.260695
ENSMUSG00000012889	Podnl1	0.0103086	-0.531539	-0.396848	-0.208405	-0.385699	-0.582515	1.39198	0.444284	0.233092	0.588823	0.680539	-0.0103086
ENSMUSG00000030409	Dmpk	-0.0109007	-0.663473	-0.637025	-0.360429	-0.0200407	-0.558719	1.41973	0.441271	0.212628	0.54041	0.0109007	0.642889
ENSMUSG00000047953	Gp5	-0.155217	-0.186766	-0.302684	-0.500405	-0.326234	-0.28893	1.69674	0.427466	0.155217	0.476513	0.717179	0.659287
ENSMUSG00000022667	Cd200r1	-0.175253	-0.731285	-0.416164	-0.0709224	-0.299998	-0.0906015	1.20549	0.0709224	0.892809	0.489821	0.471052	0.556984
ENSMUSG00000004568	Arhgef18	-0.0703342	-0.732048	-0.441231	-0.474677	-0.342964	-0.175842	1.20974	0.0703342	0.53342	0.386005	0.539638	0.39067
ENSMUSG00000011350	Gm5893	0.0224971	-0.702217	-0.581551	-0.325945	-0.532536	-0.275523	1.05049	-0.0224971	0.336406	0.119799	0.424284	0.504691
ENSMUSG00000057286	St6galnac2	0.122119	-0.511228	-0.742564	-0.249677	-0.342402	-0.752069	0.864271	-0.122119	0.565933	0.561117	0.221884	0.676344
ENSMUSG00000043931	Gimap7	-0.0172852	-0.508235	-0.395544	-0.0900877	0.0172852	-0.431686	1.25493	-0.0955919	0.844096	0.557949	0.607939	0.099307
ENSMUSG00000073643	Wdfy1	0.0471879	-0.773559	-1.1734	-0.375623	-0.617052	-0.647035	0.696158	-0.0471879	0.30527	0.267052	0.403405	0.21017
ENSMUSG00000029925	Tbxas1	-0.051297	-0.729611	-1.14299	-0.670355	-0.747825	-0.891899	0.758571	0.236927	0.166642	0.316011	0.051297	0.169103
ENSMUSG00000063458	1700112E06Rik	-0.0755976	-0.984097	-0.993179	-0.193194	-0.736944	-0.434324	0.931862	0.256443	0.0755976	0.479353	0.205125	0.213676
ENSMUSG00000029254	Stap1	-0.150682	-0.98188	-1.15661	-0.101493	-0.695031	-0.887985	0.764054	0.342661	0.159897	0.386471	0.174454	0.101493
ENSMUSG00000039096	Rsad1	0.0880234	-0.79984	-0.806506	-0.54157	-0.617266	-0.852992	1.19518	0.397132	0.0178854	0.366935	0.136816	-0.0178854
ENSMUSG00000078485	Plekhn1	-0.0684471	-0.588298	-0.5606	-0.337058	-0.903834	-0.641872	1.13148	0.503588	0.0684471	0.727465	0.179837	0.0931421
ENSMUSG00000079573		-0.0692972	-0.516606	-0.685978	-0.256253	-0.64726	-0.615314	1.40255	0.526188	0.305769	0.503722	0.361538	0.0692972
ENSMUSG00000061702	Tmem91	-0.146047	-0.796854	-0.909845	-0.413364	-0.703364	-0.536435	1.08035	0.146047	0.328492	0.630564	0.271557	0.218245
ENSMUSG00000056724	Nbeal2	-0.0798035	-0.827514	-0.764282	-0.568409	-0.467203	-0.690704	1.21557	0.150747	0.387056	0.634206	0.344952	0.0798035
ENSMUSG00000053442	4930597O21Rik	-0.0162728	-0.688522	-1.01878	-0.527377	-0.599234	-0.441268	1.01112	0.405706	0.519703	0.531962	0.385217	0.0162728
ENSMUSG00000036225	Kctd1	-0.0507623	-0.650997	-0.790571	-0.368985	-0.492296	-0.664639	1.12597	0.361437	0.162968	0.37527	0.478874	0.0507623
ENSMUSG00000021596	Mctp1	-0.103558	-0.945199	-0.766401	-0.25377	-0.476264	-0.568672	0.996407	0.273256	0.232226	0.310078	0.301141	0.103558
ENSMUSG00000074039	4930520O04Rik	-0.114554	-0.36808	-0.700804	-0.395527	-0.546236	-0.719698	1.04615	0.355699	0.303819	0.391484	0.114554	0.128599
ENSMUSG00000042195	Slc35f2	0.109372	-0.485881	-0.600428	-0.26847	-0.843778	-0.877305	0.791075	0.443779	0.377129	0.660575	0.259232	-0.109372
ENSMUSG00000048445	Ccdc57	-0.0929979	-0.634022	-0.313259	-0.622243	-0.947958	-0.763556	0.898861	0.202382	0.366692	0.405154	0.0929979	0.0970981
ENSMUSG00000074661	Pde4d	-0.0375992	-0.628391	-0.717863	-0.687517	-0.602889	-0.506699	1.18406	0.667832	0.530758	0.104539	0.0375992	0.10321
ENSMUSG00000031442	Mcf2l	-0.133679	-0.414388	-0.535761	-0.712329	-0.678402	-0.889443	1.10511	0.431787	0.723303	0.133679	0.138082	0.287188
ENSMUSG00000067341	H2-Eb2	-0.239495	-0.463958	-0.497592	0.0263248	-0.697523	-0.577533	0.73753	0.17768	-0.0263248	1.05045	0.242901	0.244778
ENSMUSG00000040596	Pogk	-0.0413315	-0.384937	-0.65836	-0.0796901	-0.374752	-0.234781	1.0338	0.300526	0.0413315	0.602923	0.232295	0.357586
ENSMUSG00000085887	Gm11648	-0.0807888	-1.00156	-0.942367	-0.101803	-0.140872	-0.260213	0.921963	0.155716	0.0807888	0.69839	0.293036	0.375021
ENSMUSG00000052760	A630001G21Rik	0.0127242	-1.05588	-1.06737	-0.227331	-0.235771	-0.195422	0.791747	-0.0127242	0.0727002	0.34203	0.439345	0.409255
ENSMUSG00000034652	Cd300a	0.0246885	-0.728492	-0.876248	0.0224949	-0.342924	-0.295616	0.941565	-0.0224949	-0.100568	1.03687	0.283144	0.401117
ENSMUSG00000072618	Gm10384	-0.747119	-0.976312	-0.89295	-0.00851442	-0.110195	-0.0413515	1.41352	0.181339	0.218386	0.333822	0.199476	0.00851442
ENSMUSG00000051616	C230029F24Rik	-0.553576	-0.920071	-0.645863	-0.234343	-0.421079	0.128108	1.21016	0.192733	0.576483	0.400837	-0.128108	0.211024
ENSMUSG00000020102	Slc16a7	-0.789715	-1.09235	-0.82961	-0.479793	-0.408016	0.0279534	0.986588	0.0322237	0.17713	0.160755	0.3849	-0.0279534
ENSMUSG00000029919	Hpgds	0.27909	-0.416412	-0.245423	-0.0402874	-0.505079	-0.158875	1.80242	0.21703	-0.140791	0.981309	0.0402874	0.789032
ENSMUSG00000052336	Cx3cr1	0.338206	-0.181407	-0.317153	-0.0339746	-0.24346	-0.255219	1.72503	0.0339746	-0.0883215	1.52342	0.725716	0.672979
ENSMUSG00000061878	Sphk1	-0.333038	-0.285925	-0.526578	0.306453	-0.391573	-0.0605245	1.42473	0.0605245	-0.350033	1.10129	0.486744	0.887225
ENSMUSG00000071311	Gpr31b	-0.0317484	-0.244473	-0.35959	0.0317484	-0.0692103	-0.153251	1.10776	1.19118	-0.535337	1.12648	1.09037	0.696847
ENSMUSG00000074259	Gramd2	0.0144372	-0.0144372	-0.450161	-0.316068	-0.922645	-0.648018	0.672485	0.917714	-0.540499	1.44327	0.136898	0.638411
ENSMUSG00000006344	Ggt5	-0.179468	-0.527661	-0.441967	-0.161478	-0.27737	-0.425422	1.92225	0.569548	0.161478	0.998984	0.476161	0.489865
ENSMUSG00000056758	Hmga2	0.0252226	-0.429222	-0.717592	-0.159367	-0.467619	-0.370502	1.8179	0.432476	-0.0252226	1.06516	0.378332	0.347552
ENSMUSG00000026765	Lypd6b	0.236755	-0.819955	-0.509378	-0.630053	-0.61999	-0.906438	1.59677	0.218619	-0.218619	0.672536	0.879148	0.767256
ENSMUSG00000050272	Dscam	-0.041457	-0.338046	-0.332743	-0.238954	-0.125571	-0.338899	1.73922	0.041457	0.114736	1.2313	0.901276	0.254307
ENSMUSG00000034881	Tbxa2r	-0.286487	-0.443903	-0.492272	-0.151256	-0.137956	-0.0893928	1.95357	0.0893928	0.13741	0.609936	1.0947	0.366897
ENSMUSG00000027452	Acss1	0.0626768	-0.598074	-0.769984	-0.171032	-0.296676	-0.273489	1.64157	-0.0626768	0.228433	0.637977	0.479208	0.537883
ENSMUSG00000031786	Ccdc135	-0.213934	-0.460841	-0.401882	-0.466142	-0.428457	-0.454347	2.46456	0.213934	0.238523	0.684569	0.532958	0.309781
ENSMUSG00000070601	Vmn2r84	7.92119e-05	-0.593714	-0.62766	-0.492425	-0.151991	-0.538324	2.17663	0.243495	0.17553	0.888351	0.327083	-7.92119e-05
ENSMUSG00000074151	Nlrc5	0.282781	-0.884756	-1.14563	-0.293078	-0.827112	-0.657391	1.12155	0.282983	-0.113143	0.849717	0.113143	0.39812
ENSMUSG00000005672	Kit	0.119281	-0.979541	-1.11109	-0.237913	-0.996295	-1.0309	1.54186	0.265286	0.000222031	0.40298	0.134692	-0.000222031
ENSMUSG00000025780	Itih5	-0.00604354	-0.183876	-0.228691	-0.421843	-0.272808	-0.803174	1.73783	0.875997	0.815598	0.657179	0.731459	0.00604354
ENSMUSG00000021065	Fut8	-0.1533	-0.208924	-0.275482	0.0724288	-0.25234	-0.422629	1.75866	0.953491	0.854986	0.865731	0.341125	-0.0724288
ENSMUSG00000034361	Cpne2	0.0759528	-0.0759528	-0.261694	-0.450273	-0.478132	-0.701637	1.5142	0.938196	0.785996	0.671381	0.298415	-0.210068
ENSMUSG00000044024	Rell2	-0.235505	-0.481597	0.0484512	-0.838317	-0.479022	-0.77971	1.63254	0.257235	0.507022	0.460353	-0.0484512	0.0587359
ENSMUSG00000085531	Gm12233	-0.497931	-0.298137	0.298137	-0.974663	-0.496585	-0.801438	1.7073	0.760508	0.387526	1.01921	-0.344118	0.744709
ENSMUSG00000082663	Trav13-3	-0.0605679	0.0854995	-0.0605679	-0.0605679	-0.0605679	-0.0605679	1.83217	1.19244	0.680049	0.684327	-0.0605679	0.0605679
ENSMUSG00000090381	Gm6158	0	0	0	0	0	0	2.0304	1.3275	0.727869	1.0515	0	0
ENSMUSG00000086076	Ncr3-ps	0.155988	-0.891225	-0.410843	-1.35142	-0.159339	-0.155988	1.03758	-0.46614	0.567679	0.860095	1.09799	0.189444
ENSMUSG00000057610	Ighv1-73	-0.234864	-0.697125	-0.0947212	-1.40428	-0.715054	-0.00506088	1.25788	0.00506088	0.586004	0.562347	1.57987	0.225277
ENSMUSG00000085042	2010001M06Rik	0.219286	-0.65222	-1.22577	-0.708187	-1.07339	-1.44433	0.391893	0.555899	0.566299	-0.213246	0.213246	0.728447
ENSMUSG00000073492	Gm10521	0.242396	-0.72846	-0.810107	-0.403069	-0.555729	-0.61163	1.0689	0.033738	-0.0271441	0.15393	0.0455197	0.0271441
ENSMUSG00000056234	Ncoa4	0.361617	-0.759365	-0.740838	-0.433098	-0.612104	-0.794293	1.01589	0.00193897	0.00222671	0.242256	0.238776	-0.00193897
ENSMUSG00000051790	Nlgn2	0.346328	-1.11692	-0.791965	-0.529948	-0.69559	-0.470395	1.01438	0.127554	-0.0263535	0.333409	0.0263535	0.126391
ENSMUSG00000080700	Gm15981	0.216622	-0.0252217	-1.24988	-0.261249	-0.571727	-1.03843	0.817202	-0.131669	0.18339	0.291161	0.0252217	0.337052
ENSMUSG00000083305	Gm13315	0.295659	-0.28628	-0.354947	-0.302065	-0.997461	-0.842984	1.1326	0.200529	0.106509	0.354421	0.0553437	-0.0553437
ENSMUSG00000028758	Kif17	0.405547	-0.415566	-0.496445	-0.623544	-0.805439	-0.787794	0.853267	0.294615	0.156317	0.305174	0.16603	-0.156317
ENSMUSG00000055866	Per2	0.266599	-0.52466	-0.486211	-0.733593	-0.877961	-0.927442	1.05744	0.0897921	0.230581	0.131397	0.173031	-0.0897921
ENSMUSG00000030674	Qprt	0.240242	-0.323286	-0.415027	-0.675521	-0.353905	-0.723906	1.4011	0.0885601	0.6867	0.146032	0.0991335	-0.0885601
ENSMUSG00000018727	Cpsf4l	0.172203	-0.556941	-0.78818	-0.314892	-0.535322	-0.492265	0.987195	0.427526	0.114456	0.469499	-0.114456	0.119359
ENSMUSG00000057914	Cacnb2	0.196523	-0.660511	-0.475891	-0.384006	-0.678762	-0.836452	0.97341	0.238064	0.186441	0.468733	-0.0319621	0.0319621
ENSMUSG00000072653	Zfp783	0.0347163	-0.680975	-0.799655	-0.506929	-0.690273	-0.742187	1.04649	0.281289	0.305889	0.00748101	0.00784182	-0.00748101
ENSMUSG00000061143	Maml3	0.221037	-0.703446	-0.513211	-0.422197	-0.539337	-0.640468	1.37374	0.151536	0.360762	0.381419	0.080114	-0.080114
ENSMUSG00000083989	Gm12607	0.186924	-0.312876	-0.161218	-0.785581	-0.265485	-0.772659	0.8891	-0.378254	0.255394	0.65831	0.454372	0.161218
ENSMUSG00000053964	Lgals4	0.088249	-0.859337	-0.677121	-0.574088	-0.594637	-0.404015	0.768282	0.0768124	0.409675	-0.0768124	0.163049	0.166377
ENSMUSG00000035834	Polr3g	0.159539	-0.513566	-0.815143	-0.567345	-0.589922	-0.547249	0.384772	-0.0190094	0.071427	0.31676	0.57641	0.0190094
ENSMUSG00000078484	Klhl17	0.019429	-0.503049	-0.66132	-0.463714	-0.461074	-0.479501	0.828226	0.146919	0.10781	0.271894	0.138029	-0.019429
ENSMUSG00000033799	BC016423	0.246453	-0.364001	-0.645205	-0.351749	-0.482519	-0.648013	0.752185	0.205401	0.0401054	0.259573	0.134907	-0.0401054
ENSMUSG00000019945	1700040L02Rik	-0.045487	-0.373064	-0.616553	0.045487	-0.304934	-0.364525	1.29677	-0.315104	0.202713	0.57924	0.439829	0.493696
ENSMUSG00000059895	Ptp4a3	-0.00844594	-0.787236	-0.58074	0.00844594	-0.227391	-0.29924	1.06662	-0.0322494	0.0210272	0.68665	0.40676	0.27182
ENSMUSG00000006389	Mpl	0.192181	-0.468553	-0.87934	-0.291473	-0.12549	-0.260669	1.37487	0.0407422	-0.0407422	0.27224	0.446204	0.484581
ENSMUSG00000026458	Ppfia4	0.199944	-0.47573	-0.56178	-0.181864	-0.476451	-0.317365	0.721434	0.181864	-0.387103	0.658298	0.225319	0.545888
ENSMUSG00000005107	Slc2a9	0.268588	-0.537661	-0.827593	-0.173414	-0.349789	-0.195632	0.885839	-0.00240167	0.00240167	0.231984	0.414485	0.702947
ENSMUSG00000016552	Foxred2	0.267981	-0.536813	-0.754981	-0.0621741	-0.37287	-0.533146	1.03074	-0.012166	0.012166	0.582716	0.189033	0.0197698
ENSMUSG00000027478	Dnmt3b	0.277683	-0.396877	-0.51814	-0.0605078	-0.392472	-0.574925	1.17437	0.244592	0.0148334	0.550089	0.269993	-0.0148334
ENSMUSG00000034161	Scx	0.505504	-0.266457	-0.655427	-0.521072	-0.223498	-0.21616	1.00243	0.246121	-0.208734	0.552314	0.553558	0.208734
ENSMUSG00000021118	Plek2	0.0244939	-0.0992486	-0.0607336	-0.0244939	-0.0713282	-0.248718	0.975003	0.282841	-0.0397196	0.957893	0.29861	0.506274
ENSMUSG00000067389	Gm17080	-0.0666323	0.0176066	-0.404778	-0.104964	-0.177202	-0.302478	1.03673	0.0714363	-0.0176066	0.703747	0.130324	0.588361
ENSMUSG00000044703	Phf11a	-0.29431	-0.388606	0.0369642	0.0112753	-0.3531	-0.0112753	0.931333	-0.143619	-0.0479122	0.663599	0.574999	0.231434
ENSMUSG00000022836	Mylk	0.753009	-0.667258	-0.964009	-0.0935693	-0.918	-0.882904	1.20198	0.227655	-0.375205	1.03785	0.0935693	0.231222
ENSMUSG00000083633	Gm13312	0.449629	-0.0444291	-1.61602	-0.535081	-0.539782	-0.251487	1.31303	-0.205758	0.21599	0.765376	0.0444291	0.286338
ENSMUSG00000031129	Slc9a9	0.282266	-0.528377	-0.722009	-0.0814926	-0.418976	-0.449589	1.68945	0.176831	-0.160351	0.657515	0.0814926	0.233917
ENSMUSG00000045817	Zfp36l2	0.584571	-0.8829	-1.08186	-0.0946461	-0.304615	-0.502202	1.60894	0.111501	-0.112293	0.565829	0.242692	0.0946461
ENSMUSG00000075525	Gm10849	0.187261	-0.940672	-1.04373	-0.343845	-0.669587	-0.776726	1.16359	-0.00313252	0.0137808	0.602959	0.00313252	0.05037
ENSMUSG00000000782	Tcf7	0.369418	-0.621213	-0.888755	-0.0525309	-0.804936	-0.55127	1.22906	-0.0216875	0.0216875	0.831003	0.0452225	0.292681
ENSMUSG00000021078	Tomm20l	0.166526	-0.701809	-0.664968	-0.920971	-0.132885	-0.777166	0.772099	0.268082	-0.920971	0.514717	0.96839	0.132885
ENSMUSG00000036743	Psma8	-0.0702694	-0.316208	0.020285	-0.0969085	-0.331736	-0.500678	1.1242	0.514632	1.16533	0.232321	0.204285	-0.020285
ENSMUSG00000062995	Ica1	0.330157	-0.150455	-0.478845	-0.405094	-0.356403	-0.810879	1.12768	0.730816	1.16358	0.023918	0.163461	-0.023918
ENSMUSG00000003153	Slc2a3	-0.03805	-0.605733	0.48488	-0.484671	-0.73096	-0.774511	0.862444	0.386631	0.897162	0.231918	-0.0309753	0.0309753
ENSMUSG00000056367	Actr3b	-0.111133	0.0482959	-0.0482959	-0.0992252	-0.547589	-0.895351	0.494136	0.725921	0.899297	0.414201	0.125737	-0.185949
ENSMUSG00000086107	Gm16312	-0.0729664	0.0192738	0.0736818	-0.134667	-0.877009	-0.509101	0.642657	0.841189	1.04465	0.468127	-0.0192738	-0.296255
ENSMUSG00000086443	4933421A08Rik	0.141263	-0.154528	-0.214504	-0.597642	-0.0904289	-0.126289	0.817474	0.477125	0.871846	0.452552	-0.119286	0.0904289
ENSMUSG00000038188	Scarf1	0.160448	-0.132209	-0.143008	-0.207618	-0.25086	-0.229937	1.25703	0.568611	0.968536	0.206491	0.0704775	-0.0704775
ENSMUSG00000037206	Islr	0.0513464	-0.0513464	-0.350655	-0.132721	-0.518386	-0.284709	1.10493	0.940586	0.508883	0.286813	0.279003	-0.134952
ENSMUSG00000062704	9430002A10Rik	0.0992231	-0.140679	-0.102069	-0.48318	-0.266122	-0.0992231	0.940401	0.626189	0.570592	0.830478	0.183896	-0.217334
ENSMUSG00000080807	Gm13117	-0.539218	-0.194264	0.306593	-0.284145	-0.537129	-0.361082	0.930443	-0.26591	0.76811	0.67978	0.198128	0.194264
ENSMUSG00000028527	Ak4	-2.69464	-0.0938388	1.29219	-0.922508	-1.28071	-0.278321	-0.114951	0.739967	1.61999	0.0938388	0.177236	0.511634
ENSMUSG00000020125	Elane	-1.63641	0.166055	0.811134	-1.08632	-0.182151	-0.574424	-0.472013	1.26908	1.97492	-0.166055	0.715802	0.572461
ENSMUSG00000083404	Gm13019	-0.305734	-0.305734	0.430481	0.305734	-0.305734	-0.305734	-0.305734	-0.305734	2.24683	1.43686	0.524672	1.42199
ENSMUSG00000083627	Gm12502	-0.419937	0.413137	-0.0935234	-0.460986	-0.310329	0.0935234	0.896317	1.10452	1.55068	-0.472281	-0.296435	0.102887
ENSMUSG00000023951	Vegfa	0.020156	-0.0890571	0.455551	-0.911913	-0.904824	-1.19067	0.376853	0.312675	1.11464	-0.020156	0.0633479	-0.196121
ENSMUSG00000056399	Prss34	-0.500368	-0.322695	0.750897	-0.9535	-0.782883	-0.407648	-0.135787	0.302569	1.67991	0.135787	0.386709	0.46388
ENSMUSG00000036036	Zfp57	-0.305557	-0.0517755	0.669974	-0.85681	-0.281934	-0.603019	0.0517755	0.541158	1.58833	0.35274	0.867454	-0.171701
ENSMUSG00000040280	Ndufa4l2	-0.814464	-0.0743037	0.960644	-0.377317	-0.527271	-0.368723	0.539366	0.0718923	1.48064	0.0644789	-0.0644789	0.57763
ENSMUSG00000030747	Dgat2	-1.05707	-0.0971692	0.188987	-0.530932	-0.350788	-0.243243	-1.85725	0.444575	0.339905	0.0971692	0.764405	1.03952
ENSMUSG00000026864	Hspa5	-0.854649	0.00467741	0.0797316	-0.740997	-0.561107	-0.585306	-1.30315	0.22981	0.494185	-0.00467741	0.212378	0.296834
ENSMUSG00000013974	1810033B17Rik	-1.27598	-0.191173	-0.0606512	-1.09204	0.0606512	-0.2293	-0.225951	1.25053	1.50422	0.150144	1.39559	1.45162
ENSMUSG00000009350	Mpo	-2.11404	-0.0899427	0.395182	-1.37623	-0.197873	-0.548684	-0.0484768	1.13697	1.60996	0.0484768	0.837686	0.643145
ENSMUSG00000049971	Glt1d1	-1.46011	-0.172711	0.172711	-0.523399	-0.91252	-0.567843	-0.636908	1.13056	1.20113	0.209789	0.835462	0.938955
ENSMUSG00000006587	Snai3	-0.576863	-0.152279	0.103515	-0.530497	-0.16144	-0.103515	-0.378898	1.52403	1.96527	0.124814	0.972531	1.02408
ENSMUSG00000033174	Mgll	-0.326427	0.0310913	0.140296	-0.725661	-0.444926	-0.281202	-0.212819	1.07915	1.73986	-0.0310913	1.06156	1.38066
ENSMUSG00000064246	Chi3l1	-1.27703	-1.08741	-0.229146	-1.24206	-0.0663985	0.0663985	0.155379	0.635139	1.26405	-1.00299	1.13691	0.958166
ENSMUSG00000023473	Celsr3	-0.826847	-0.175216	0.260554	-0.894111	-0.6289	-0.403342	-0.114707	0.704059	1.06339	0.114707	0.527207	0.549487
ENSMUSG00000087685	1700122E12Rik	-1.08895	-0.289713	0.00586453	-1.33785	-0.131836	-1.02089	0.0575499	0.451058	0.885043	-0.00586453	0.634868	0.143295
ENSMUSG00000049130	C5ar1	-1.03374	-0.49192	0.40718	-1.09226	-0.424449	-0.411326	0.00682021	0.49741	1.18519	-0.00682021	0.75622	1.04957
ENSMUSG00000033872	Best4-ps	-0.176131	-0.0486277	-0.206616	-0.664167	-0.239589	-0.34549	0.0486277	0.626298	1.52661	0.606596	0.440718	1.05469
ENSMUSG00000026579	F5	-0.576053	-0.295251	-0.0161248	-0.648704	-0.0214227	0.0161248	0.786488	0.781868	1.44035	-0.213506	0.841128	0.899037
ENSMUSG00000028356	Ambp	-0.586323	-0.45506	-0.107298	-0.34682	-0.0877583	0.263703	-0.30219	0.0877583	1.12414	0.505363	0.773888	0.804184
ENSMUSG00000061780	Cfd	-0.409304	-0.300784	-0.755678	0.0839032	-0.0839032	-0.449297	-0.447935	0.539446	1.08149	0.275245	0.58104	0.50714
ENSMUSG00000021822	Plau	-1.04594	-0.366161	0.215919	-0.655515	-0.25226	-0.145462	-0.317271	0.18369	0.610704	0.145462	0.498641	0.801608
ENSMUSG00000016024	Lbp	-0.879904	-0.24528	-0.0357999	-0.517392	-0.0424007	0.0357999	-0.381092	0.463504	0.74551	0.183854	0.590602	0.656482
ENSMUSG00000024480	Ap3s1	-1.13638	-0.0409098	0.104223	-0.472511	-0.155568	-0.0772271	-0.390475	0.549676	0.827483	0.0409098	0.465397	0.575991
ENSMUSG00000032575	Manf	-0.872936	0.0267353	-0.0267353	-0.539966	-0.325195	-0.33799	-0.761197	0.798506	0.951652	0.404778	0.585873	0.577704
ENSMUSG00000032115	Hyou1	-0.928977	0.0378828	-0.0378828	-0.49834	-0.341299	-0.324746	-0.663457	0.714229	0.812713	0.414149	0.546774	0.494662
ENSMUSG00000006589	Aprt	-1.60069	0.0162875	-0.141889	-0.423157	-0.120561	-0.0162875	-0.410013	0.691984	0.482143	0.293139	0.499433	0.475553
ENSMUSG00000025980	Hspd1	-1.68552	0.131176	-0.307712	-0.37375	-0.169994	-0.131176	-0.567562	0.725839	0.343957	0.363826	0.519908	0.522297
ENSMUSG00000020869	Lrrc59	-1.31014	-0.0049265	-0.313736	-0.33155	-0.152474	0.0049265	-0.65284	0.704227	0.556956	0.391033	0.569604	0.597184
ENSMUSG00000071547	Nt5dc2	-1.43676	-0.16791	-0.127106	-0.51958	-0.124492	0.124492	-0.39134	0.452933	0.857358	0.232372	0.5142	0.591545
ENSMUSG00000026202	Tuba4a	-1.50957	0.0409965	-0.0409965	-0.437971	-0.0769373	-0.22164	-0.286775	0.792133	0.795625	0.334317	0.58926	0.398002
ENSMUSG00000040010	Slc7a5	-1.15777	0.22802	-0.293376	-0.22802	-0.314527	-0.334346	-0.677692	0.747944	0.422926	0.596811	0.652966	0.661256
ENSMUSG00000030659	Nucb2	-1.39674	-0.101389	0.13304	-0.535173	-0.12248	-0.376028	-0.647289	0.860755	1.26598	0.101389	0.783436	0.768774
ENSMUSG00000022769	Sdf2l1	-1.46634	0.00719414	-0.00719414	-0.490179	-0.254671	-0.315175	-1.13901	0.766257	0.849199	0.302532	0.681873	0.651246
ENSMUSG00000020766	Galk1	-2.02257	-0.25507	0.385904	-0.444765	-0.438608	-0.199929	-0.324216	0.47981	0.676215	0.419962	0.199929	0.396564
ENSMUSG00000000628	Hk2	-1.64925	-0.168716	0.568474	-0.584048	-0.852377	-0.516779	-0.266608	0.442695	0.724998	0.274737	0.168716	0.346106
ENSMUSG00000027199	Gatm	-1.4591	0.0685592	0.256879	-0.846118	-0.549021	-0.642854	-0.0912441	0.765646	1.11478	-0.00827191	0.00827191	0.0840811
ENSMUSG00000059040	Gm5506	-0.915641	-0.658437	0.716992	-0.148901	-0.717368	-0.708739	-0.456878	0.704892	0.959767	0.153138	0.673939	0.148901
ENSMUSG00000017057	Il13ra1	-1.35141	-0.824087	-0.933864	0.237832	-0.275928	0.343902	-0.417906	-0.0122143	0.0122143	0.535624	0.18542	0.885866
ENSMUSG00000001128	Cfp	-2.16509	-0.852918	-0.647397	0.0966553	-0.290322	0.126988	-0.792853	-0.0966553	0.127147	0.800672	0.41782	0.728067
ENSMUSG00000029082	Bst1	-0.95443	-0.250368	-0.533193	-0.66165	0.0939324	0.151404	-0.9658	-0.0939324	0.357517	0.612379	0.911268	1.51712
ENSMUSG00000003032	Klf4	-0.274891	-0.379043	-0.103674	-0.649493	-0.29331	0.103674	-0.997329	0.275246	0.386763	0.386042	1.38797	1.71385
ENSMUSG00000018500	Adora2b	-1.53521	-0.760686	-0.437921	-0.285554	-0.124919	0.243698	-0.580319	0.124919	0.545455	0.50219	0.547654	1.28612
ENSMUSG00000021728	Emb	-1.92856	-0.285591	-0.179036	-0.255576	-0.140658	0.140658	-0.495416	0.564106	0.949306	0.674497	0.783189	0.966017
ENSMUSG00000025491	Ifitm1	-2.69772	0.0695407	-0.626186	-0.117059	-0.72398	-0.0695407	-0.564655	0.988068	0.316874	0.935238	0.210581	0.743459
ENSMUSG00000033508	Asprv1	-1.17654	-1.13983	-0.686324	-0.944406	0.0868979	-0.0868979	0.532249	-0.407604	0.290728	0.757802	1.07015	1.33733
ENSMUSG00000031553	Adam3	-0.828294	-1.34631	-0.86123	-0.752307	-0.231329	0.212515	0.562785	-0.212515	1.16908	0.364012	1.45679	0.343808
ENSMUSG00000052248	Gm13476	-1.22476	-1.54401	-1.19224	-0.349223	-0.0496777	0.116321	0.27999	-0.183307	0.0496777	0.330514	0.563898	0.802051
ENSMUSG00000040964	Arhgef10l	-0.956176	-1.4754	-1.12964	-0.574356	-0.274246	0.3985	0.705205	-0.251218	0.251218	0.442945	0.590637	1.23228
ENSMUSG00000024349	Tmem173	-1.52674	-0.921346	-0.996779	-0.140176	-0.217008	0.0447377	0.280019	0.171035	-0.0447377	0.796917	0.452996	0.502573
ENSMUSG00000071715	Ncf4	-1.54569	-0.990515	-1.45148	-0.335492	-0.31977	-0.097536	0.205489	0.327386	0.097536	0.523828	0.544223	0.77316
ENSMUSG00000052821	Cysltr1	-1.22443	-1.20003	-1.39578	0.103657	-0.59645	-0.246967	0.450227	0.0249823	-0.0249823	0.985271	0.211659	0.778556
ENSMUSG00000089672	Gp49a	-0.906718	-1.13468	-1.42214	0.132242	-0.680593	-0.120476	-0.142662	0.120476	0.212087	1.05021	0.535533	1.19183
ENSMUSG00000003283	Hck	-1.20345	-0.960024	-0.991485	0.515648	-0.34758	0.0867574	-0.00957009	0.00957009	-0.257865	1.33624	0.77796	1.13773
ENSMUSG00000062593	Lilrb4	-1.03953	-1.28343	-1.53556	0.264434	-0.641034	0.0632177	-0.43702	-0.0632177	0.106657	0.813284	0.391112	1.13966
ENSMUSG00000078781		-0.872179	-0.792104	-0.760992	0.142634	-0.0345624	0.0661379	-0.0191876	0.0191876	-0.056864	1.1654	1.53856	1.97306
ENSMUSG00000080909	Gm13044	-0.276386	-1.0519	-2.08305	-0.886833	-0.0153492	0.405239	0.0153492	0.0557006	-0.0565611	1.1672	0.772863	1.36532
ENSMUSG00000021185	9030617O03Rik	-1.39833	-1.23247	-1.50405	0.113258	-0.562032	0.19278	0.707555	-0.113258	-0.413163	1.42526	0.486725	0.952792
ENSMUSG00000000682	Cd52	-1.20471	-1.43167	-1.36755	0.853427	-0.0403428	-0.327947	0.893453	0.0390686	-0.0390686	1.5226	0.865248	0.799918
ENSMUSG00000004730	Emr1	-1.50569	-0.903027	-1.25327	0.240239	-0.477135	-0.00951265	0.242415	-0.32668	0.00951265	1.36097	0.961825	1.26975
ENSMUSG00000081665	Gm15922	-0.758969	-1.49241	-1.72565	0.232324	-0.371085	0.188845	0.101999	-0.12005	-0.101999	0.917929	0.212285	0.729681
ENSMUSG00000043263	Pyhin1	-1.20268	-1.23096	-1.37148	0.127215	-0.47831	0.322687	0.975512	-0.0817617	-0.224832	0.755392	0.0817617	0.91671
ENSMUSG00000026872	Zeb2	-0.897134	-1.48332	-1.42705	-0.0247004	-0.16027	0.100355	0.761509	-0.411409	0.163957	0.0247004	0.397508	0.497935
ENSMUSG00000030223	Ptpro	-0.508367	-0.541031	-0.488901	-0.0862103	-0.268024	0.0862103	1.23858	-0.152304	0.300133	1.46385	0.296293	1.06933
ENSMUSG00000040613	Apobec1	-0.622825	-1.0155	-1.07588	0.0613584	-0.198381	-0.0613584	1.19972	-0.508284	0.086676	0.95489	0.447629	0.790586
ENSMUSG00000023913	Pla2g7	-0.535336	-0.653814	-0.77397	0.0546816	-0.380634	-0.0546816	1.77174	0.101584	-0.25575	1.45748	0.244836	0.953968
ENSMUSG00000002699	Lcp2	-0.640164	-1.22307	-0.478863	0.00687204	-0.046927	-0.00687204	1.48973	-0.164628	0.780767	0.564798	0.908744	0.538979
ENSMUSG00000036905	C1qb	-0.887932	-0.727286	-1.10438	0.381385	-0.845486	-0.820228	0.557572	0.13778	-0.0155188	1.50301	0.0155188	0.531011
ENSMUSG00000026832	Cytip	-1.0778	-0.642929	-1.33802	0.570882	-0.917015	0.0181649	0.681354	0.432978	-0.0181649	0.906333	-0.202456	0.808121
ENSMUSG00000023903	Mmp25	-0.51686	-0.712016	-1.32878	0.398769	-1.14142	0.00793639	0.943848	0.737636	-0.00793639	1.28472	-0.42257	0.608
ENSMUSG00000022586	Ly6i	-0.579578	-1.0778	-1.09343	0.222341	-0.293751	-1.39562	0.936122	-0.201307	0.922384	0.201307	0.203183	0.412556
ENSMUSG00000090174	Gm10612	-0.338554	-1.52729	-1.44857	-0.0418324	-0.422457	-0.674661	1.38695	0.147294	0.225708	0.573248	0.260817	0.0418324
ENSMUSG00000062545	Tlr12	-0.394789	-0.505972	-0.44899	-0.246259	-0.448857	-0.165007	0.847876	1.09493	0.165007	0.929708	0.508566	1.50054
ENSMUSG00000028885	Smpdl3b	-0.640916	-0.537506	-0.592136	0.00668082	-0.52834	-0.211481	0.294205	0.929913	-0.00668082	1.28024	0.854915	1.0206
ENSMUSG00000041515	Irf8	-1.10396	-0.455804	-0.477187	-0.0770022	-0.314968	0.0770022	0.968914	0.918976	-0.19376	1.36053	0.649276	1.25517
ENSMUSG00000050377	Il31ra	-0.396571	-0.367628	-0.353081	-0.156106	-0.204994	-0.215391	1.19967	0.156106	0.36679	1.17715	1.15663	0.998506
ENSMUSG00000046688	Tifa	-0.442767	-0.913421	-0.477692	-0.21406	-0.176974	-0.0913385	0.894356	0.0913385	0.59217	0.860289	0.939003	1.04126
ENSMUSG00000000318	Clec10a	-0.761836	-0.655153	-0.501657	-0.0165762	-0.0805145	-0.173919	0.225604	0.0165762	0.806152	1.3897	0.793088	1.28127
ENSMUSG00000021262	Evl	-0.328567	-1.04809	-0.219224	-0.177588	-0.528749	-0.155195	0.197806	0.196373	0.155195	1.2031	0.85602	1.33614
ENSMUSG00000044138		-0.401786	-0.310042	-0.401786	-0.226596	-0.346185	-0.401786	0.226596	0.646409	0.371261	0.765103	1.10614	1.5893
ENSMUSG00000023992	Trem2	-0.203327	-0.286171	-0.275717	-0.257152	-0.315179	-0.0665053	0.0665053	0.24368	0.538133	0.999019	1.23811	1.09612
ENSMUSG00000047586	Nccrp1	-0.310134	-0.136326	-0.310134	-0.0539703	-0.138926	-0.0520135	0.632779	0.998599	0.0520135	1.66177	0.912874	1.01233
ENSMUSG00000022240	Ctnnd2	-0.493119	-0.339664	-0.44359	0.112983	-0.388374	-0.112983	0.380055	0.875343	-0.186302	2.0808	0.717075	0.990056
ENSMUSG00000044313	Mab21l3	-0.456256	-0.115685	-0.246697	-0.166848	-0.488381	-0.36439	0.479709	1.59398	0.216281	1.45004	0.115685	1.08769
ENSMUSG00000046480	Scn4b	-0.252624	-0.231423	-0.272939	-0.121139	-0.163263	-0.0156037	1.19673	0.845015	0.0156037	2.00701	0.458422	1.43369
ENSMUSG00000026271	Gpr35	-0.169751	-0.472324	-0.481081	0.109218	-0.487937	-0.229496	0.8167	0.929029	-0.109218	1.89674	0.574369	1.31148
ENSMUSG00000070348	Ccnd1	-0.251488	-0.394661	-0.499578	0.0944374	-0.381293	-0.36286	1.60503	0.695607	-0.0944374	1.70401	0.667901	1.4686
ENSMUSG00000020388	Pdlim4	-0.736848	-0.661525	-0.457543	-0.144508	-0.470712	0.144508	0.868222	0.769408	0.263394	1.96159	-0.383104	1.46355
ENSMUSG00000074149	Gm10634	-0.387521	-0.76601	-0.85774	-0.161677	-0.453684	-0.269536	1.40757	0.161677	0.554337	1.43813	0.533098	1.02443
ENSMUSG00000021360	Gcnt2	-0.607665	-1.01406	-1.17331	-0.138974	-0.522139	0.0452221	1.35816	0.781749	-0.0452221	0.943257	0.356733	1.26187
ENSMUSG00000051212	Gpr183	-0.30611	-0.73419	-1.10588	-0.199429	-0.657558	-0.476176	0.72304	0.215065	0.199429	1.50318	0.447693	1.02177
ENSMUSG00000030745	Il21r	-0.389091	-0.659019	-0.947217	0.0124435	-0.776643	-0.361215	1.20518	0.453909	-0.0124435	1.49308	0.350456	0.963879
ENSMUSG00000029406	Pitpnm2	-0.997869	-0.327879	-1.02027	-0.0986098	-0.382697	-0.25605	1.51058	0.818843	0.0986098	1.1833	0.783002	0.679851
ENSMUSG00000033450	Tagap	-0.163741	-1.06846	-0.967813	-0.0421882	-0.0334651	-0.233244	0.940918	0.0334651	0.338309	1.11208	1.12513	1.05315
ENSMUSG00000003206	Ebi3	-0.571027	-1.46377	-1.32588	-0.161424	-0.267873	-0.136589	0.807093	0.136589	0.212257	1.04334	0.861216	0.7503
ENSMUSG00000022512	Cldn1	-1.36451	-0.766878	-0.90114	0.111838	-0.854166	-0.666492	0.830028	0.436151	-0.111838	1.66407	0.149836	0.478756
ENSMUSG00000079547	H2-DMb1	-1.00243	-1.20597	-0.990336	0.199755	-1.30436	-0.606451	0.971448	0.4507	-0.156571	1.58236	0.156571	0.662543
ENSMUSG00000025746	Il6	-0.73893	-1.02877	-1.02877	0.215589	-1.02877	-0.772829	0.921965	0.689275	0.153186	1.26449	-0.153186	0.471983
ENSMUSG00000037759	Ptger2	-0.876781	-0.920973	-0.851705	-0.233658	-0.560142	-0.305601	0.585311	0.455982	0.233658	1.02661	1.00277	1.06426
ENSMUSG00000026749	Nek6	-0.810316	-0.607545	-0.954299	-0.132654	-0.320504	-0.286023	0.960416	0.825432	0.132654	1.31629	0.734936	0.920724
ENSMUSG00000024013	Fgd2	-0.923421	-0.914912	-0.742448	-0.0136923	-0.576836	-0.14611	0.777391	0.265202	0.0136923	1.41465	0.808689	0.951275
ENSMUSG00000053687	Dpep2	-0.774587	-1.1912	-1.26735	-0.550841	-0.746049	-0.252277	0.877641	0.496928	0.252277	1.23486	0.561419	1.30348
ENSMUSG00000027474	Ccm2l	-0.0140366	-0.666548	-0.864539	-0.12794	-0.674162	-0.751376	2.07218	0.767912	0.748048	0.754666	0.392547	0.0140366
ENSMUSG00000047592	Nxpe5	-0.199193	-0.634233	-0.644396	-0.338369	-0.597308	-0.693147	2.29881	0.33583	0.651343	0.883486	0.199193	0.322532
ENSMUSG00000018169	Mfng	0.113344	-0.784763	-1.28301	-0.633433	-0.926833	-0.970349	1.56391	0.578691	0.289365	0.694882	0.308596	-0.113344
ENSMUSG00000020787	P2rx1	-0.0264218	-0.70145	-0.816555	-1.02624	-0.771502	-0.658561	1.75923	0.410877	0.514547	0.0264218	0.840439	0.459436
ENSMUSG00000066687	Zbtb16	-0.308361	-0.344491	-0.0472229	-0.37417	-0.576113	-0.766869	2.3681	0.872133	0.761091	0.882733	0.637674	0.0472229
ENSMUSG00000019935	Slc17a8	-0.0478528	-0.454485	-0.656322	-0.284777	-0.713978	-0.636031	2.47556	1.09369	1.21661	0.755928	0.655293	0.0478528
ENSMUSG00000040957	Cables1	-0.246707	-1.36368	-0.402826	-0.849802	-1.40615	-1.15008	1.08574	0.417687	1.22003	0.564358	0.246707	0.408755
ENSMUSG00000027219	Slc28a2	0.110913	-1.82834	-0.917853	-1.03265	-1.00685	-1.10673	1.05825	0.333389	0.770804	0.333329	0.409544	-0.110913
ENSMUSG00000057135	Scimp	-0.193906	-0.434653	-0.80462	-0.0195539	-0.275228	-0.238925	1.46737	1.05174	0.241804	1.70624	0.0195539	0.744743
ENSMUSG00000082828	Gm16106	-0.692348	-0.546252	-0.205154	-0.272568	-0.858229	-0.234843	2.14245	1.04369	0.205154	1.06	0.318337	0.412019
ENSMUSG00000002565	Scin	-1.16535	0.157902	-1.54009	-0.130776	-0.88268	-0.741732	1.82718	1.11399	-0.184375	1.11358	0.246923	0.130776
ENSMUSG00000049608	Gpr55	-0.579928	-0.483696	-0.879078	-0.0477679	-0.653669	-0.429581	1.38663	1.49437	0.0477679	1.73253	0.386969	1.01042
ENSMUSG00000024617	Camk2a	-0.203535	-1.03346	-1.25021	-0.0137163	-0.499061	-0.777748	1.99708	0.813599	0.0137163	1.44409	0.684484	0.55177
ENSMUSG00000078920	Ifi47	-0.306827	-1.50208	-1.18731	-0.31726	-0.666874	-0.727342	1.72116	0.364425	0.375218	1.10951	0.500411	0.306827
ENSMUSG00000053007	Creb5	-0.0760375	-0.838433	-0.761782	-0.384312	-0.945772	-0.903202	1.72178	0.414203	0.3995	1.40332	0.0760375	0.766288
ENSMUSG00000074753	Gm14092	-0.685128	-0.335804	-0.436451	-0.517775	-0.268878	-0.62793	1.42914	1.19831	0.268878	0.905026	0.551795	0.299289
ENSMUSG00000006641	Slc5a6	-0.477087	-0.70501	-0.181743	-0.611425	-0.484161	-0.863558	0.974323	0.950984	0.181743	0.801096	0.999026	0.571178
ENSMUSG00000081056	Gm13998	-0.961575	-0.697682	0.00283622	-0.961575	-0.702616	-0.629317	0.926087	0.657336	-0.00283622	0.637786	0.721699	0.444298
ENSMUSG00000086527	Gm15856	-0.455382	-0.646343	-0.314883	-0.496932	-0.374212	-0.520015	1.39698	0.854461	0.846366	0.628392	0.538853	0.314883
ENSMUSG00000021699	Pde4d	-0.464469	-0.728367	-0.411223	-0.787139	-0.447209	-0.530475	1.18227	0.954744	0.905899	0.416678	0.411223	0.537679
ENSMUSG00000051397	Tacstd2	-0.87794	-0.549562	-0.124614	-0.663264	-0.769298	-0.742775	1.40499	0.762999	0.851436	0.412546	0.124614	0.408508
ENSMUSG00000055629	B4galnt4	-0.579649	-0.630979	-0.572457	-0.249948	-0.381218	-0.699364	1.25445	0.796186	0.68316	0.880885	0.392574	0.249948
ENSMUSG00000026068	Il18rap	-0.525257	-0.650611	-0.705113	-0.124835	-0.600177	-0.562522	1.15212	0.474993	0.626819	0.726679	0.124835	0.561671
ENSMUSG00000025486	Sirt3	-0.242697	-0.72953	-0.650228	-0.254401	-0.800637	-0.744463	1.21371	0.72012	0.377038	0.743903	0.40198	0.242697
ENSMUSG00000002319	Ipo4	-0.234803	-0.577453	-0.813977	-0.518256	-0.594566	-0.456534	1.16903	1.04373	0.394578	0.79613	0.360666	0.234803
ENSMUSG00000079442	St6galnac4	-0.260352	-0.658021	-1.08219	-0.826921	-0.906549	-0.918738	0.895066	0.730323	0.297392	0.727415	0.311956	0.260352
ENSMUSG00000045411	2410002F23Rik	-0.213755	-0.60251	-0.902242	-0.834016	-0.96948	-1.07785	0.88824	0.545102	0.213755	0.664159	0.428015	0.282405
ENSMUSG00000042549	Gm16516	-0.253583	-0.974551	-0.92458	-1.00697	-0.959064	-0.843546	0.87124	0.468555	0.426081	0.773502	0.305696	0.253583
ENSMUSG00000062661	Ncs1	-0.990477	-0.548171	-0.823992	0.0203567	-0.731473	-0.733434	1.11312	1.13712	0.329446	0.744132	-0.0203567	0.0781611
ENSMUSG00000026773	Pfkfb3	-0.852211	-0.44433	-0.613634	-0.0384523	-1.33723	-0.532584	0.992802	0.677428	0.0811498	0.969745	0.0384523	0.44102
ENSMUSG00000039851	4932438H23Rik	-0.777824	-0.386116	-0.864742	-0.0593786	-0.660064	-0.221988	0.648857	0.613705	0.119649	1.24316	0.0593786	0.7941
ENSMUSG00000038608	Dock10	-0.631936	-0.760723	-1.09093	-0.0864003	-0.356481	-0.421701	1.2529	0.209574	0.0864003	0.741837	0.424726	0.272259
ENSMUSG00000027009	Itga4	-0.58162	-1.02146	-1.19258	-0.232995	-0.609402	-0.486291	1.19878	0.232995	0.237913	0.574141	0.336971	0.328631
ENSMUSG00000026069	Il1rl1	-0.285591	-0.900672	-1.0246	-0.157556	-0.485668	-0.534573	1.07064	0.556429	0.209664	0.873557	0.380307	0.157556
ENSMUSG00000048612	Myof	-0.658367	-0.778636	-0.649572	0.0634816	-0.558018	-0.504746	1.10329	-0.0634816	0.222959	1.16989	0.463686	0.53637
ENSMUSG00000037649	H2-DMa	-0.728124	-0.571294	-0.85833	-0.0725257	-0.625016	-0.267953	1.21902	0.180694	0.0725257	1.33996	0.328733	0.382578
ENSMUSG00000041272	Tox	-0.136036	-0.699853	-0.97114	-0.0608268	-0.324348	-0.410291	1.29254	0.501828	0.0608268	0.797473	0.418927	0.470096
ENSMUSG00000037419	Endod1	-0.356381	-0.576664	-0.792269	-0.1092	-0.48674	-0.582888	1.5846	0.403292	0.1092	0.866415	0.48005	0.236088
ENSMUSG00000051727	Kctd14	-0.162996	-0.817683	-0.948717	-0.346551	-0.810131	-0.543549	1.34636	0.483069	0.17	0.894446	0.162996	0.439928
ENSMUSG00000023206	Il15ra	-0.207871	-0.918554	-0.839973	-0.0893878	-0.682568	-0.416799	1.22534	0.68846	0.147	0.860003	0.0893878	0.519758
ENSMUSG00000049307	Fut4	-0.176452	-0.582555	-0.924101	-0.244173	-0.665175	-0.297353	1.48823	0.675267	0.375102	1.10963	0.176452	0.551563
ENSMUSG00000020007	Il20ra	-0.149832	-0.534898	-0.411833	-0.399985	-0.371195	-0.458599	1.34218	0.545794	0.149832	0.945777	0.703011	0.437909
ENSMUSG00000022102	Dok2	-0.138197	-0.899677	-0.52694	-0.441742	-0.2138	-0.396082	1.36489	0.555209	0.450502	0.938724	0.138197	0.763322
ENSMUSG00000037185	Krt80	-0.597844	-0.902361	-0.610637	-0.175356	-0.336445	-0.191062	1.90838	0.529743	0.267303	1.05494	0.546248	0.175356
ENSMUSG00000023031	Cela1	-0.613838	-0.634434	-0.749007	-0.23228	-0.392008	-0.538732	1.76497	0.466972	0.288924	0.348835	0.23228	0.542996
ENSMUSG00000051969	Tlr11	-0.425809	-0.284243	-0.458098	0.00233408	-0.301636	-0.277283	1.45307	0.71446	-0.00233408	1.11476	0.413632	0.717037
ENSMUSG00000028268	Gbp3	-0.0743224	-1.20686	-1.07384	-0.477442	-0.592288	-0.762263	1.30733	0.486018	0.698391	0.555677	0.122079	0.0743224
ENSMUSG00000024339	Tap2	-0.159879	-1.06942	-0.745782	-0.0595896	-0.690433	-0.675692	1.61758	0.169348	0.396154	0.787243	0.396175	0.0595896
ENSMUSG00000038147	Cd84	-0.0826609	-0.973166	-0.97869	-0.437583	-0.680498	-0.724303	1.22469	0.0957507	0.0826609	0.639968	0.28886	0.390916
ENSMUSG00000070034	Sp110	-0.177503	-1.30215	-1.02429	-0.572302	-0.708596	-0.731857	1.05411	0.182861	0.177503	0.439204	0.280283	0.21421
ENSMUSG00000083107	Gm5303	-0.127893	-0.670487	-0.544545	-0.557462	-0.872385	-0.948851	1.26441	0.543653	0.521259	0.44402	0.127893	0.133318
ENSMUSG00000039236	Isg20	-0.255072	-0.868931	-0.456839	-0.367851	-0.567312	-0.91778	1.45033	0.255072	0.696481	0.475713	0.37236	0.371085
ENSMUSG00000045826	Ptprcap	-0.268885	-1.21478	-1.15249	-0.0307562	-0.563227	-0.814635	1.28162	0.498553	0.399731	0.859467	0.686827	0.0307562
ENSMUSG00000033880	Lgals3bp	-0.571405	-0.997226	-1.4074	-0.0359714	-0.582061	-0.754454	1.4648	0.241377	0.275776	0.960436	0.256565	0.0359714
ENSMUSG00000083068	Gm11800	-0.336697	-0.828091	-1.51034	-0.366211	-1.14783	-0.868622	1.15735	0.440108	0.336697	0.390681	0.589478	0.73808
ENSMUSG00000028434	Epb4.1l4b	-0.147983	-0.899293	-0.865747	-0.388489	-0.58417	-0.99522	1.49167	0.758718	0.573537	1.21387	0.588898	0.147983
ENSMUSG00000035064	Eef2k	-0.381375	-0.925621	-0.864617	-0.508696	-0.667192	-0.945436	1.65064	0.516464	0.527409	0.702842	0.562595	0.381375
ENSMUSG00000074414	Gm10691	-0.442938	-0.55863	-0.664381	-0.13949	-1.00373	-1.04528	1.54252	0.13949	0.870732	0.807815	0.605603	0.30712
ENSMUSG00000082292	Gm12250	-0.503016	-1.20442	-1.15471	-0.260838	-0.366278	-0.495677	1.37822	0.723619	0.409293	0.846494	0.34636	0.260838
ENSMUSG00000000673	Haao	-0.636351	-1.01448	-0.758644	-0.176409	-0.404484	-0.403265	1.46981	0.176409	0.459668	0.968318	0.440234	0.53348
ENSMUSG00000041836	Ptpre	-0.587632	-0.909767	-0.791272	-0.318243	-0.548817	-0.514435	1.39904	0.481164	0.540991	0.757811	0.438455	0.318243
ENSMUSG00000070691	Runx3	-0.824052	-0.683409	-0.677112	-0.28257	-0.721789	-0.52901	1.59692	0.663232	0.326136	0.957311	0.44797	0.28257
ENSMUSG00000092134	Gm17089	-0.667187	-0.932343	-0.964233	-0.147	-0.73029	-0.800519	1.34824	0.207032	0.525644	0.642728	0.147	0.317239
ENSMUSG00000073274	Gm14636	-0.860159	-1.24917	-0.697224	-0.161804	-0.784134	-0.855496	1.14641	0.190888	0.488571	0.749271	0.161804	0.31891
ENSMUSG00000002985	Apoe	-0.366051	-1.2943	-0.84884	-0.505421	-0.933723	-0.467505	0.858891	0.366051	0.446277	0.803145	0.537139	0.514478
ENSMUSG00000051682	Treml4	-0.934574	-0.783274	-0.758742	-0.647584	-0.70813	-0.158363	1.51599	0.158363	0.170331	0.862585	0.342901	0.907573
ENSMUSG00000056529	Ptafr	-0.706907	-1.0504	-0.695845	-0.354525	-0.512183	-0.450356	1.42407	0.365908	0.354525	0.963313	0.509547	0.922826
ENSMUSG00000074497	A430078G23Rik	-0.879341	-1.13808	-0.857762	-0.406719	-0.303898	-0.338853	1.38825	0.303898	0.600475	0.491572	0.553221	0.490267
ENSMUSG00000046157	Tmem229b	-0.845028	-1.24876	-1.03924	-0.206547	-0.354879	-0.28058	1.15872	0.206547	0.352756	0.711785	0.821787	0.473532
ENSMUSG00000027072	Prg3	-0.89548	-0.603767	-0.0105136	-0.474097	-0.245709	-0.409883	0.980719	0.627665	1.079	0.0105136	0.179011	0.172675
ENSMUSG00000013523	Bcas1	-0.65695	-0.459365	-0.0661896	-0.239431	-0.632962	0.040947	0.930295	-0.040947	1.19904	0.36207	0.454642	0.194124
ENSMUSG00000085890	2010012P19Rik	-0.560536	-0.543704	0.0973058	-0.211756	-0.0973058	-0.637129	1.23925	0.911353	1.48479	0.423518	0.276515	-0.362678
ENSMUSG00000006345	Ggt1	-0.653766	-0.605146	0.010576	-0.540876	-0.742679	-0.505405	0.878596	0.0494517	1.56357	0.55673	0.0293458	-0.010576
ENSMUSG00000036172	Cd200r3	-1.01553	-0.26769	-0.0115886	0.0115886	-0.570288	-0.159354	0.94396	0.936721	1.49625	0.646079	0.139752	-0.187414
ENSMUSG00000021990	Spata13	-0.292925	-0.118568	-0.0964604	-0.617039	-0.334814	-0.54519	0.823025	0.973957	1.37479	0.106251	0.0964604	0.412406
ENSMUSG00000005533	Igf1r	-0.149586	-0.418711	-0.0568199	-0.675707	-0.527565	-0.431014	1.09984	0.76665	1.03231	0.0568199	0.184693	0.225278
ENSMUSG00000043587	Acpl2	-0.0300652	-0.201056	-0.127177	-0.741314	-0.287352	-0.0958955	0.750598	0.725447	1.13779	0.0300652	0.464735	0.159401
ENSMUSG00000058135	Gstm1	-0.26899	-0.0608337	0.309657	-0.772555	-0.0907594	-0.72506	0.924944	0.826854	1.39473	0.00306	0.606566	-0.00306
ENSMUSG00000091198	Gm5218	-0.583026	-0.460376	-0.047014	0.100744	-0.371183	-0.753338	1.01218	0.469656	0.933298	0.412788	-0.156502	0.047014
ENSMUSG00000028864	Hgf	-0.280855	-0.895597	-0.4671	0.0773962	-0.080927	-0.271306	1.19919	0.460501	1.19086	0.318194	0.250163	-0.0773962
ENSMUSG00000085153	B230314M03Rik	-0.678615	-0.28436	0.173763	-0.847274	-0.702568	-0.751704	0.852905	-0.148076	0.383584	0.826059	0.148076	0.454843
ENSMUSG00000055639	Dach1	-0.197416	-0.342418	0.197416	-1.02595	-0.474938	-0.568405	1.46774	0.878009	1.47505	-0.226384	0.46046	0.373275
ENSMUSG00000022157	Mcpt8	-1.01447	0.0295185	0.372971	-0.330361	-0.702608	-1.04432	1.51767	0.991915	1.32993	0.589195	-0.0295185	-0.169706
ENSMUSG00000004558	Ndrg2	0.0803912	-0.593293	0.293309	-0.633569	-1.11666	-1.00217	0.895647	1.11998	1.71393	0.316915	-0.223023	-0.0803912
ENSMUSG00000025330	Padi4	-0.578505	0.0443025	0.58473	-1.42056	-0.80674	-1.25232	1.45617	0.975063	1.54674	-0.24369	0.286644	-0.0443025
ENSMUSG00000089669	Tnfsf13	-0.798787	-0.0300894	0.231218	-1.17731	-0.561276	-0.919038	0.495786	1.55649	1.97302	-0.225538	0.0300894	0.0590818
ENSMUSG00000020419	Hormad2	0.323006	0.0984513	-0.40812	-0.59926	-1.04103	-0.909972	0.657222	1.70098	1.05561	0.654518	-0.100434	-0.0984513
ENSMUSG00000025351	Cd63	-0.418709	0.226556	0.0857265	-0.431752	-0.860979	-0.952962	1.34703	0.869273	0.967366	0.311446	-0.0857265	-0.200466
ENSMUSG00000081928	Gm15105	-0.892917	-0.892917	0.231828	-0.892917	-0.31512	-0.892917	0.936738	0.966452	0.478207	-0.231828	0.35896	0.906199
ENSMUSG00000024451	Arap3	-1.04331	-0.467404	0.0689672	-0.961312	-0.577238	-0.502711	0.904232	0.963663	1.3576	-0.0689672	0.345429	0.127367
ENSMUSG00000025701	Alox5	-1.75952	-0.491947	0.0882959	-0.523809	-0.49839	-1.00873	0.637461	0.561715	0.918188	0.171126	0.335247	-0.0882959
ENSMUSG00000040950	Mgl2	-1.26237	-0.59636	-0.131946	-1.09855	-0.972449	-0.850671	0.452686	0.490264	1.33421	0.424055	0.166184	0.131946
ENSMUSG00000011148	Adssl1	-1.48692	-0.845755	-0.113984	-1.17331	-0.649531	-0.935253	0.887515	0.180853	0.947476	0.113984	0.352335	0.125163
ENSMUSG00000034997	Htr2a	-0.923755	-0.845126	-0.154647	-0.717665	-0.826873	-0.94212	1.03181	0.476422	1.50633	0.208605	0.154647	0.256027
ENSMUSG00000074604	Mgst2	-0.990182	-0.823277	-0.113447	-0.757491	-0.537096	-0.606793	1.13526	0.292828	1.37136	0.113447	0.404281	0.326336
ENSMUSG00000027360	Hdc	-1.15352	-0.391853	-0.176544	-0.932888	-0.590541	-0.783934	0.943561	1.042	1.14182	0.176544	0.399051	0.254475
ENSMUSG00000020077	Srgn	-1.45295	-0.459834	-0.182843	-0.769021	-0.697766	-0.959306	0.629845	0.807516	1.13689	0.221978	0.376736	0.182843
ENSMUSG00000086962	Gm12248	-1.02735	-0.901007	0.0615413	-0.343117	-0.285181	-0.470015	0.4511	-0.0615413	1.25392	0.788795	0.170305	0.946622
ENSMUSG00000022755	Gpr128	-0.280355	-0.0920361	-0.738922	-0.385461	-0.684711	-0.950496	1.43524	1.70932	0.692917	0.500998	0.283461	0.0920361
ENSMUSG00000033863	Klf9	-0.0312624	-0.686819	-0.480442	-0.678999	-0.966231	-1.137	0.725072	0.8132	1.21384	0.273872	0.350121	0.0312624
ENSMUSG00000089795	Gm16543	-0.181743	-0.746247	-0.271617	-0.195564	-0.174217	-0.240722	1.34052	1.47863	1.2587	0.174217	0.652875	0.761132
ENSMUSG00000032311	Nrg4	-0.151724	-0.696027	-0.663839	-0.349428	-0.309524	-0.357263	1.23877	0.832419	1.36772	0.151724	0.167901	0.682704
ENSMUSG00000053702	Nebl	-0.20291	-0.569091	-0.873489	-0.242872	-0.377414	-0.71662	1.04539	0.364428	0.759704	0.20291	1.18717	0.301533
ENSMUSG00000085327	Gm16104	-0.208428	-0.42824	-0.638202	-0.999631	-0.141048	-1.0463	0.967183	0.141048	1.12074	0.415164	0.89302	0.570019
ENSMUSG00000030291	Med21	-0.875769	-0.239893	-0.183436	-0.28137	-0.0268512	0.0268512	-0.110546	0.936565	1.07601	0.602892	0.945597	0.895916
ENSMUSG00000020484	Xbp1	-1.0804	-0.353254	0.0562219	-0.426659	-0.230684	-0.116485	-0.0562219	0.967583	1.28591	0.497862	0.629894	0.790656
ENSMUSG00000019301	Hsd17b1	-0.851017	-0.083302	-0.208386	-0.580438	0.083302	-0.353867	-0.368439	1.31033	1.2061	0.464237	1.17392	0.760813
ENSMUSG00000047293	Gpr15	-0.724094	-0.225994	-0.61115	-0.251154	-0.0657645	0.0657645	-0.594846	1.04292	0.96738	0.597748	0.716208	1.6474
ENSMUSG00000020057	Dram1	-1.05385	-0.0982901	0.00997635	-0.192054	-0.150286	-0.00997635	-0.365676	1.08285	1.01343	0.81272	0.882734	1.24377
ENSMUSG00000050896	Rtn4rl2	-0.512393	0.0766115	-0.407609	-0.347682	-0.235026	-0.0766115	-0.362696	1.32759	0.770597	0.543546	0.556058	1.46762
ENSMUSG00000020116	Pno1	-1.40817	0.0454451	-0.493786	-0.234187	-0.0454451	-0.0777778	-0.0610512	1.00812	0.639035	0.801676	0.840502	0.78835
ENSMUSG00000056612	Ppp1r14b	-1.60505	-0.06609	-0.458426	-0.12283	-0.0971314	-0.0161945	0.0161945	0.827176	0.435183	0.79728	0.847514	0.81228
ENSMUSG00000054766	Set	-1.67961	0.0644942	-0.49616	-0.29687	-0.136487	-0.122003	-0.0644942	0.924073	0.593336	0.606683	0.737286	0.671637
ENSMUSG00000024359	Hspa9	-1.36701	0.00990858	-0.334623	-0.20568	-0.199641	-0.154091	-0.00990858	0.867689	0.711205	0.714446	0.795366	0.745161
ENSMUSG00000022797	Tfrc	-1.4858	-0.0184283	-9.94413e-06	-0.341093	-0.134933	-0.302478	9.94413e-06	0.984026	0.824216	1.01693	0.818865	0.868325
ENSMUSG00000016256	Ctsz	-1.46084	-0.146815	-0.360119	-0.062071	-0.124881	0.062071	-0.244397	0.704238	0.596918	0.638481	0.632153	0.823139
ENSMUSG00000030036	Mogs	-0.805811	-0.0738292	-0.12013	-0.334911	-0.169186	-0.152838	0.0738292	0.947839	0.738473	0.85897	0.918247	0.803159
ENSMUSG00000002984	Tomm40	-1.07962	-0.0812001	-0.291677	-0.309376	-0.183369	-0.194324	0.0812001	0.952841	0.587291	0.842982	0.851876	0.737271
ENSMUSG00000003868	Ruvbl2	-1.11612	-0.0367148	-0.160363	-0.351046	-0.279575	-0.198681	0.0367148	1.04043	0.946698	0.761402	0.836443	0.83444
ENSMUSG00000040675	Mthfd1l	-1.89161	-0.101305	0.101305	-0.463783	-0.436511	-0.350035	-0.120203	0.467183	0.623681	0.464303	0.354118	0.488851
ENSMUSG00000037601	Nme1	-1.82694	-0.0476887	-0.17234	-0.544576	-0.355364	-0.394712	0.0476887	0.407101	0.342402	0.522994	0.455344	0.360507
ENSMUSG00000047139	Cd24a	-1.66556	-0.10886	0.0685933	-0.735748	-0.25595	-0.434702	-0.0685933	0.578618	0.927847	0.254667	0.572061	0.492896
ENSMUSG00000046006	Gapt	-1.54008	-0.921239	-0.732104	-0.322258	-0.227804	-0.00694898	0.00694898	0.568127	0.797137	0.509501	0.851534	0.936061
ENSMUSG00000030748	Il4ra	-1.23458	-0.662831	-0.797133	0.0201305	-0.637432	-0.0201305	-0.138902	0.654087	0.304508	1.23722	0.506689	1.05452
ENSMUSG00000021322	Aoah	-1.29066	-0.667985	-0.12297	-0.146848	-0.17946	-0.0943694	0.279563	0.0943694	0.750658	0.747504	0.694402	0.808846
ENSMUSG00000074342	I830077J02Rik	-1.39272	-0.599135	-0.333044	-0.347459	-0.163276	-0.0178635	0.0936617	0.0178635	0.451103	0.823641	0.563329	0.653602
ENSMUSG00000037913	Tmem156	-1.21739	-0.712896	-0.660471	-0.39336	-0.0898341	0.0898341	-0.134878	0.615071	0.515807	0.447265	0.646306	0.938379
ENSMUSG00000089803	Gm10171	-1.56549	-0.730881	-0.703284	0.0761242	-0.136234	-0.202181	-0.0761242	0.400964	0.23024	0.777774	0.835974	0.433779
ENSMUSG00000040747	Cd53	-1.81073	-0.847691	-0.574107	-0.17636	-0.238984	-0.062962	0.062962	0.0902357	0.496426	0.500216	0.375477	0.564817
ENSMUSG00000022220	Adcy4	-0.572333	-0.393601	-0.1868	-0.771039	-0.522778	-0.434072	0.200366	0.631121	1.27247	0.1868	0.647772	0.914653
ENSMUSG00000037463	Fbxo27	-0.487323	-0.598454	-0.135778	-1.03306	-0.277314	-0.404067	0.135778	1.18022	0.492936	0.556449	0.598044	0.690661
ENSMUSG00000053094	Tmem248	-0.629683	-0.1461	-0.159878	-0.275358	-0.296803	-0.300702	0.1461	0.876529	0.961297	0.585832	0.719752	0.641382
ENSMUSG00000015889	Lta4h	-0.732841	-0.122343	-0.0717086	-0.442489	-0.242149	-0.430111	0.0717086	0.773025	1.18924	0.372262	0.704492	0.558509
ENSMUSG00000049985	Ankrd55	-0.417421	-0.197986	-0.457517	-0.286048	-0.539705	-0.366842	0.197986	1.20319	0.86941	0.868866	0.531824	1.29104
ENSMUSG00000078713	Tomm5	-0.86017	-0.180675	-0.39321	-0.277604	-0.403433	-0.189467	0.180675	1.08589	0.732737	0.920063	1.04834	0.912275
ENSMUSG00000053897	Slc39a8	-0.432394	-0.590358	-0.0802023	-0.758776	-0.200642	-0.0571332	0.0571332	0.987861	1.03146	0.829	1.10152	0.953344
ENSMUSG00000025194	Abcc2	-1.0858	-0.507035	-0.78629	-0.56839	-0.0733725	-0.522331	0.191083	0.918329	0.934975	0.0733725	0.942826	0.225194
ENSMUSG00000063018	2010204K13Rik	-1.1292	0.0703984	-0.378786	-0.767246	-0.888712	-0.794884	-0.0703984	0.879381	0.589578	0.633626	0.760526	0.331549
ENSMUSG00000081639	Gm14973	-1.05188	-0.328344	-1.05188	-1.05188	-0.652517	-0.544196	0.346234	1.33055	0.559075	0.587741	0.433556	0.328344
ENSMUSG00000042215	Bag2	-1.55572	-0.313899	-0.368937	-0.772534	-0.956483	-0.883139	0.313899	1.03675	0.655012	0.36993	0.451439	0.390592
ENSMUSG00000070003	Ssbp4	-1.39773	-0.565408	-0.438899	-0.496034	-0.418581	-0.364508	0.364508	0.693018	0.659704	0.705213	0.600832	0.397499
ENSMUSG00000036402	Gng12	-1.48358	-0.359397	-0.381102	-0.559516	-0.572981	-0.533641	0.359397	0.769403	0.711605	0.577282	0.418412	0.394401
ENSMUSG00000063275	Ptpla	-1.50006	-0.342808	-0.603313	-0.72898	-0.457856	-0.471752	0.602377	0.806372	0.805095	0.455479	0.342808	0.598204
ENSMUSG00000035863	Palm	-1.42409	-0.826326	-0.426361	-0.725095	-0.314579	-0.356115	0.314579	0.492947	0.75833	0.368489	0.503624	0.389725
ENSMUSG00000030431	Tmem238	-1.57398	-0.308715	-0.311247	-0.560842	-0.276926	-0.304533	0.807462	0.771161	0.276926	0.605891	0.459658	0.429818
ENSMUSG00000026192	Atic	-1.27894	-0.24094	-0.680984	-0.289383	-0.30731	-0.325198	0.24094	0.774632	0.51329	0.716745	0.721964	0.687604
ENSMUSG00000068686	Cd59b	-1.30065	-0.247853	-0.459497	-0.531665	-0.350676	-0.435593	0.247853	0.659603	0.564637	0.720366	0.757463	0.641591
ENSMUSG00000041313	Slc7a1	-1.33154	-0.0960934	-0.648372	-0.489399	-0.439129	-0.510561	0.0960934	0.722217	0.549317	0.647538	0.710353	0.556382
ENSMUSG00000016756	Cmah	-1.4336	-0.310658	-0.435227	-0.465791	-0.342786	-0.428735	0.310658	0.770468	0.690215	0.722713	0.745262	0.651607
ENSMUSG00000056018	1700008F21Rik	-2.09485	-0.283822	-0.600847	-0.668572	-0.619938	-0.833784	0.283822	0.877732	0.681507	0.559466	0.686098	0.515037
ENSMUSG00000053664	Uck2	-1.86047	-0.382763	-0.681924	-0.782602	-0.473254	-0.164019	0.164019	0.900658	0.85141	0.70832	0.522744	0.756194
ENSMUSG00000028010	Gar1	-1.77072	-0.34256	-0.932701	-0.527017	-0.5743	-0.686968	0.34256	0.945291	0.489649	0.412273	0.507459	0.481435
ENSMUSG00000048007	Timm8a1	-1.58029	-0.244137	-0.378995	-0.263866	-0.759272	-0.423452	0.244137	0.923689	0.387229	0.656389	0.871916	0.483164
ENSMUSG00000025364	Pa2g4	-1.64037	-0.156111	-0.673928	-0.449746	-0.37417	-0.402863	0.156111	0.960694	0.615787	0.678769	0.705269	0.633041
ENSMUSG00000045455	Gm9797	-1.63404	-0.114913	-0.534413	-0.572025	-0.0487256	-0.89068	0.0487256	0.894182	0.718766	0.783534	0.533667	0.869618
ENSMUSG00000026558	Uck2	-1.46283	-0.217079	-0.270476	-0.244656	-0.213824	-0.0699335	0.0699335	0.942494	0.813459	0.749336	0.789706	0.784413
ENSMUSG00000018446	C1qbp	-1.51653	-0.066293	-0.302854	-0.453284	-0.255908	-0.182616	0.066293	1.04806	0.71939	0.833342	0.862858	0.798723
ENSMUSG00000001056	Nhp2	-1.35717	-0.0943722	-0.54083	-0.615076	-0.259572	-0.254941	0.0943722	1.02061	0.693667	0.782076	0.91846	0.795124
ENSMUSG00000041235	Chd7	-1.32526	-0.537324	-0.304697	-0.178349	-0.668897	-0.307516	0.178349	1.1127	0.946815	1.09203	0.399244	1.04903
ENSMUSG00000039640	Mrpl12	-1.3806	-0.195928	-0.616855	-0.465686	-0.318539	-0.22309	0.195928	1.25883	0.867873	0.963138	1.04313	0.905956
ENSMUSG00000021206	D830046C22Rik	-1.17732	-0.552534	-1.10777	-0.808874	-0.121533	-0.235592	0.121533	1.03579	0.801946	0.453576	0.693217	0.918369
ENSMUSG00000005824	Tnfsf14	-1.41804	-0.789885	-0.604323	-0.510645	-0.674481	-0.137228	0.137228	0.90605	0.659727	0.501756	0.877496	1.06075
ENSMUSG00000057497	Fam136a	-1.15535	-0.285432	-0.580013	-0.558945	-0.471822	-0.471597	0.285432	1.24585	0.893926	1.07223	1.00286	0.998871
ENSMUSG00000032902	Slc16a1	-1.2214	-0.174932	-0.478077	-0.689489	-0.740944	-0.71329	0.174932	1.07007	0.776361	0.944694	0.849349	0.842287
ENSMUSG00000050244	Heatr1	-1.24665	-0.437804	-0.851896	-0.606952	-0.644842	-0.653017	0.437804	1.13976	0.680198	0.956357	0.931929	1.00991
ENSMUSG00000021595	Nsun2	-1.32693	-0.422417	-0.612649	-0.549551	-0.58535	-0.52837	0.422417	1.22083	0.92656	0.949984	0.870431	0.801696
ENSMUSG00000068129	Cst7	-2.23525	-0.180596	-0.262406	-0.816068	-0.598176	-0.786807	0.180596	0.800992	0.925821	0.266024	0.497807	0.400622
ENSMUSG00000017493	Igfbp4	-2.08435	-0.120076	-0.562594	-1.02083	-0.684427	-0.530088	0.120076	0.976559	0.750302	0.448282	0.489005	0.412149
ENSMUSG00000068587	Mgam	-1.64916	-0.0671571	-0.213337	-1.15711	-0.516331	-0.290553	0.528026	1.09912	1.01238	0.0671571	0.784722	0.858852
ENSMUSG00000001227	Sema6b	-2.17516	-0.93389	-0.259944	-0.604085	-0.457822	-0.0754681	0.0754681	0.799663	1.10293	0.672352	0.714927	1.08272
ENSMUSG00000024053	Emilin2	-2.22398	-0.674464	-0.32823	-0.562156	-0.568709	-0.0963927	0.0963927	0.610371	0.956226	0.628368	0.456814	0.80515
ENSMUSG00000074813	Gm14005	-2.38522	-0.61662	-1.06325	-0.345914	-0.39251	-0.322884	0.322884	0.889892	0.88476	0.567158	0.725321	0.915281
ENSMUSG00000029322	Plac8	-2.50957	-0.371742	-0.52002	-0.911338	-0.39713	-0.599691	0.371742	0.790927	0.774881	0.64913	0.85925	0.6774
ENSMUSG00000022218	Tgm1	-1.21712	0.0570065	-1.21712	-0.0570065	-0.225335	-0.0945792	-0.233755	1.63102	1.00188	0.780008	1.18028	0.641528
ENSMUSG00000025492	Ifitm3	-1.83795	-0.118546	-0.54094	-0.528229	-0.516306	0.118546	-0.281989	1.28321	0.545003	0.961802	0.644296	1.28065
ENSMUSG00000078763	Slfn1	-1.13499	-0.392576	-0.198223	-0.289444	-0.156695	-0.157626	0.156695	1.12268	1.42924	0.350319	1.10244	1.59985
ENSMUSG00000084960	B430010I23Rik	-1.25732	-0.473184	-0.460957	-0.900409	-0.0358764	-0.0569302	0.0358764	1.05069	1.24364	0.338337	1.13353	1.49298
ENSMUSG00000037278	Tmem97	-1.59242	-0.254313	-0.0106361	-0.711253	-0.300899	-0.171331	0.0106361	1.12579	1.0708	0.81364	0.884402	0.93656
ENSMUSG00000092029	Gm9027	-1.91228	-1.26972	-0.373646	0.291144	-0.719092	-0.623623	0.147359	0.969526	0.461994	0.916393	0.569432	-0.147359
ENSMUSG00000015947	Fcgr1	-1.07687	-0.675039	-0.627716	-0.658264	-0.143165	0.143165	-0.271621	0.655102	0.833502	1.26312	1.59986	2.04096
ENSMUSG00000022150	Dab2	-2.04194	-0.790143	-0.728845	-0.192237	-0.418026	0.192237	-0.385285	0.784177	0.739185	1.39889	0.702037	1.5426
ENSMUSG00000036553	Sh3tc1	-1.2545	-1.33473	-0.437103	-0.385068	-0.244623	0.188241	-0.188241	0.235827	0.959085	0.727813	0.843467	1.39474
ENSMUSG00000038527	C1rl	-0.454996	-0.423574	-0.453602	-0.238929	-0.187078	-0.111425	0.111425	1.09396	1.21087	0.93822	1.49764	1.87901
ENSMUSG00000030474	Siglece	-0.824632	-0.548344	-0.569817	-0.365385	-0.271627	-0.511736	0.271627	1.13402	1.60905	1.4775	1.5241	1.60988
ENSMUSG00000022583	Ly6f	-1.16076	-0.559266	-0.647024	-0.721346	-0.31061	-0.596392	0.55757	1.32402	2.10982	0.31061	1.01937	0.618241
ENSMUSG00000016194	Hsd11b1	-0.853027	-0.58957	-0.497848	-1.00144	-0.234542	-0.412874	0.524089	1.0021	1.44313	0.234542	1.34305	1.31385
ENSMUSG00000079481	Nhsl2	-1.72326	-0.975166	-0.583564	-1.54438	-0.501013	-0.303241	0.677017	0.762962	1.72915	0.303241	0.888428	0.814299
ENSMUSG00000026835	Fcnb	-1.4013	-1.00254	-0.0756829	-1.61266	-0.555728	-0.760771	0.379674	0.959544	1.82764	0.0756829	1.31252	0.92004
ENSMUSG00000053553	3110082I17Rik	-1.64345	-0.514462	-0.817139	-0.679072	-0.378259	-0.245753	0.245753	1.39391	1.09313	0.995516	1.00722	1.14525
ENSMUSG00000035835	BC005764	-1.50412	-0.839159	-0.569657	-0.618962	-0.469158	-0.371534	0.371534	1.1052	1.2297	1.00813	1.10592	1.01042
ENSMUSG00000035085	1700020L24Rik	-1.65241	-0.930247	-0.675363	-1.12759	-0.37263	-0.685322	0.37263	1.01168	1.25139	0.396112	1.04685	0.733158
ENSMUSG00000028064	Sema4a	-1.83069	-0.583739	-0.822523	-0.888691	-0.633434	-0.504059	0.504059	0.999048	1.27802	0.733383	0.755696	0.862943
ENSMUSG00000030786	Itgam	-1.87867	-1.11547	-0.407574	-0.607708	-0.661271	-0.50716	0.435977	0.407574	1.2649	1.17201	1.04725	1.19299
ENSMUSG00000032514	Ttc21a	-0.95251	-0.691337	-0.587423	-0.362322	-0.310112	-0.593852	0.310112	1.01963	1.58251	0.528744	0.973001	0.839681
ENSMUSG00000032739	Pram1	-0.950491	-0.666785	-0.59289	-0.595069	-0.453254	-0.331244	0.331244	0.951934	1.52241	0.663311	0.933888	0.792173
ENSMUSG00000066682	Pilrb2	-0.973834	-0.839102	-0.386862	-0.573838	-0.541832	-0.396277	0.386862	0.626037	1.24137	0.695691	1.31772	1.14308
ENSMUSG00000045551	Fpr1	-0.986092	-0.745786	-0.0394334	-0.622766	-0.514645	-0.437799	0.0394334	0.468916	1.29014	0.897169	0.977397	1.04974
ENSMUSG00000052396	Mogat2	-1.14718	-0.643128	-0.389767	-0.936846	-0.0218243	-0.308386	0.815597	0.878354	1.31767	0.0218243	0.79012	1.02443
ENSMUSG00000020334	Slc22a4	-1.10989	-0.738512	-0.305986	-1.25219	-0.538149	-0.378415	0.797433	0.688191	1.01057	0.305986	0.517423	0.889593
ENSMUSG00000092572	Serpinb10	-0.323921	-0.353568	-0.244188	-0.55602	-0.414105	-0.529076	0.643695	1.07813	1.53449	0.244188	0.887216	1.38029
ENSMUSG00000090030	A430072P03Rik	-0.293506	-0.795123	-0.628995	-0.733531	-0.502648	-0.651448	0.293506	1.27038	1.48205	0.508741	0.684453	0.705015
ENSMUSG00000027630	Tbl1xr1	-1.18462	-0.890639	-0.885319	-0.343949	-0.454669	-0.334607	0.436969	0.347983	0.334607	0.360838	0.3427	0.339783
ENSMUSG00000038623	Tm6sf1	-1.31242	-0.875992	-0.631121	-0.477808	-0.42018	-0.187362	0.647194	0.187362	0.461229	0.355233	0.329732	0.472484
ENSMUSG00000026730	Pter	-1.37499	-0.671726	-0.939046	-0.137818	-0.373002	-0.383446	0.585347	0.410414	0.137818	0.467398	0.279869	0.396332
ENSMUSG00000032322	Pstpip1	-1.44732	-0.957392	-0.522084	-0.479049	-0.383355	-0.228427	0.228427	0.378247	0.342416	0.355205	0.348461	0.533534
ENSMUSG00000048120	Entpd1	-1.15112	-1.06224	-0.739149	-0.493407	-0.311061	-0.0237683	0.74394	0.282152	0.175719	0.381256	0.0237683	0.473356
ENSMUSG00000040212	Emp3	-1.15447	-1.09671	-0.998863	-0.184515	-0.21167	-0.0596744	0.421291	0.0596744	0.117578	0.408134	0.411047	0.407923
ENSMUSG00000018654	Ikzf1	-1.0675	-0.889113	-0.792546	-0.12277	-0.193225	-0.130009	0.574245	0.12277	0.144871	0.597297	0.539337	0.548579
ENSMUSG00000032038	St3gal4	-1.38959	-0.915391	-0.786833	-0.337778	-0.62357	-0.355054	0.337778	0.487691	0.347097	0.737483	0.430945	0.61439
ENSMUSG00000026928	Card9	-1.51779	-0.924323	-0.817391	-0.355691	-0.571798	-0.27838	0.27838	0.575581	0.411909	0.574137	0.594363	0.713932
ENSMUSG00000022439	Parvg	-1.4936	-0.661731	-0.689021	-0.413956	-0.310081	-0.524871	0.310081	0.361028	0.48224	0.685561	0.62432	0.338156
ENSMUSG00000027533	Fabp5	-1.3104	-0.681817	-0.509539	-0.340832	-0.275594	-0.264844	0.483248	0.27972	0.264844	0.860396	0.510781	0.737545
ENSMUSG00000086513	9130208D14Rik	-1.09876	-1.07446	-0.807047	-0.167824	-0.277504	-0.160972	0.331057	0.160972	0.508127	0.728793	0.762239	0.816445
ENSMUSG00000063286	Gm8995	-1.17962	-1.30177	-0.919066	-0.243126	-0.223089	-0.1352	0.273312	0.1352	0.333868	0.632566	0.61753	0.590357
ENSMUSG00000038046	Rnmtl1	-0.835443	-0.662789	-1.05288	-0.202918	-0.59505	-0.796791	0.712178	0.720992	0.202918	0.624506	0.502265	0.378269
ENSMUSG00000041112	Elmo1	-0.84578	-0.74766	-0.94821	-0.307976	-0.527825	-0.531666	0.718719	0.686672	0.463361	0.715915	0.455692	0.307976
ENSMUSG00000019837	Gtf3c6	-0.82658	-0.715976	-1.11779	-0.396496	-0.347047	-0.492274	0.527311	0.616081	0.369962	0.587272	0.486771	0.347047
ENSMUSG00000031264	Btk	-1.2204	-0.917284	-0.68377	-0.398615	-0.488387	-0.454669	0.836174	0.534257	0.412497	0.464382	0.446467	0.398615
ENSMUSG00000032436	Cmtm7	-1.17326	-0.809353	-0.758343	-0.288408	-0.246758	-0.307527	0.910516	0.485025	0.466608	0.524451	0.467818	0.246758
ENSMUSG00000026786	Apbb1ip	-1.06221	-0.946906	-0.845244	-0.426956	-0.39545	-0.380224	0.632136	0.380224	0.462083	0.41123	0.488963	0.465818
ENSMUSG00000032577	Mapkapk3	-1.04462	-1.02993	-0.731117	-0.550761	-0.368897	-0.428189	0.515431	0.420415	0.501826	0.391321	0.42303	0.368897
ENSMUSG00000046456	Tmem150b	-1.13523	-0.792605	-0.559818	-0.357092	-0.53806	-0.393513	1.2922	0.525494	0.361208	0.599095	0.841007	0.357092
ENSMUSG00000020422	Tns3	-1.02149	-0.992509	-0.736288	-0.329347	-0.524036	-0.28544	0.982552	0.317612	0.28544	0.660622	0.519937	0.682808
ENSMUSG00000037337	Map4k1	-0.778654	-1.12751	-1.0635	-0.249573	-0.47643	-0.449123	0.669841	0.423277	0.249573	0.58774	0.347655	0.326359
ENSMUSG00000030263	Lrmp	-0.914137	-1.21092	-1.06266	-0.260903	-0.401081	-0.314206	0.891807	0.330844	0.260903	0.358456	0.461527	0.418918
ENSMUSG00000044456	Rin3	-1.26734	-1.25274	-0.98224	-0.194317	-0.395384	-0.439782	0.701762	0.29036	0.405497	0.443962	0.29978	0.194317
ENSMUSG00000028613	Lrp8	-0.923199	-0.388253	-0.451391	-0.923926	-0.994146	-0.948191	0.616875	0.60529	0.604494	0.489623	0.388253	0.421476
ENSMUSG00000032946	Rasgrp2	-1.01195	-0.689093	-0.423553	-0.799024	-0.220836	-0.634135	0.952072	0.644751	1.02151	0.220836	0.529509	0.266976
ENSMUSG00000020650	Bcap29	-0.952444	-0.92357	-0.788103	-0.992265	-0.536812	-0.215007	0.641189	0.75708	0.735773	0.890917	0.215007	0.361661
ENSMUSG00000051557	Pusl1	-0.909797	-0.667675	-0.894216	-0.959141	-0.686876	-0.270084	0.64353	0.712875	0.270084	0.660521	0.525923	0.501044
ENSMUSG00000031825	Crispld2	-1.07548	-0.638548	-0.555487	-0.896135	-0.284646	-0.676921	0.76658	0.811336	0.553838	0.284646	0.445132	0.657734
ENSMUSG00000029648	Flt1	-0.581683	-0.336341	-0.593643	-0.603893	-0.730633	-0.397534	0.604545	0.934457	0.864154	0.492459	0.384768	0.336341
ENSMUSG00000034957	Cebpa	-0.581231	-0.62187	-0.398901	-0.698229	-0.547093	-0.745687	0.752718	0.643606	0.82087	0.450737	0.541751	0.398901
ENSMUSG00000041220	Elovl6	-0.902212	-0.802689	-0.413464	-0.741456	-0.540362	-0.376927	0.664989	0.564016	0.62527	0.376927	0.381352	0.456152
ENSMUSG00000034612	Chst11	-0.62872	-0.518408	-0.484438	-0.449316	-0.706844	-0.625341	0.753851	0.906144	0.990578	0.551435	0.449316	0.60396
ENSMUSG00000036155	Mgat5	-0.50124	-0.514306	-0.623814	-0.501117	-0.593841	-0.738927	0.72923	0.851305	0.953094	0.61206	0.642662	0.501117
ENSMUSG00000029163	Emilin1	-0.753674	-0.76304	-0.5516	-0.629816	-0.564307	-0.459358	0.83882	0.745415	1.00787	0.459358	0.480126	0.575026
ENSMUSG00000034793	G6pc3	-0.816155	-0.415426	-0.550196	-0.437561	-0.360521	-0.596452	1.07702	0.757321	0.843685	0.748072	0.554129	0.360521
ENSMUSG00000037661	Gpr160	-0.774608	-0.810622	-0.373007	-0.807307	-0.352059	-0.334556	0.563722	0.334556	0.940192	0.394211	0.750053	0.897584
ENSMUSG00000006732	Mettl1	-0.676826	-0.447805	-0.923191	-0.418433	-0.807375	-0.710669	0.462519	0.869026	0.418433	0.699767	0.52064	0.437928
ENSMUSG00000024785	Rcl1	-0.608749	-0.301314	-1.07589	-0.467644	-0.626925	-0.609089	0.519767	0.788256	0.301314	0.746451	0.691933	0.527424
ENSMUSG00000031917	Nip7	-0.661595	-0.381789	-0.902809	-0.520472	-0.481672	-0.662708	0.440958	0.731992	0.381789	0.644603	0.651621	0.573543
ENSMUSG00000049396	Gemin4	-0.653445	-0.679011	-0.992661	-0.332657	-0.351223	-1.00169	0.341015	0.936133	0.367201	0.643979	0.696385	0.332657
ENSMUSG00000020075	Ddx21	-0.95669	-0.368163	-0.896911	-0.510545	-0.659552	-0.762925	0.368163	0.852779	0.388312	0.683113	0.638131	0.508907
ENSMUSG00000026020	Nop58	-1.09697	-0.387875	-0.899011	-0.534215	-0.627328	-0.766272	0.437583	0.755836	0.387875	0.608985	0.609591	0.525178
ENSMUSG00000025869	Nop16	-0.91961	-0.473737	-0.933594	-0.43009	-0.662284	-0.720465	0.508676	0.774395	0.43009	0.581407	0.509129	0.463478
ENSMUSG00000062937	Mtap	-0.883522	-0.430425	-0.799966	-0.279428	-0.684627	-0.622549	0.458213	0.793693	0.279428	0.750698	0.765987	0.457786
ENSMUSG00000033809	Alg3	-1.00418	-0.432365	-1.02809	-0.51824	-0.318433	-0.616961	0.462625	0.863226	0.527404	0.572736	0.318433	0.338061
ENSMUSG00000020918	Kat2a	-1.11753	-0.52127	-0.822006	-0.33047	-0.503419	-0.60571	0.498108	0.711458	0.475588	0.610015	0.460821	0.33047
ENSMUSG00000032788	Pdxk	-0.510352	-0.52841	-0.678878	-0.730478	-0.642453	-0.490137	0.490137	0.709189	0.551891	0.82632	0.719195	0.632472
ENSMUSG00000027405	Nop56	-0.721832	-0.463263	-0.731274	-0.555239	-0.699127	-0.740736	0.463263	0.695148	0.569211	0.671077	0.597911	0.519852
ENSMUSG00000026389	Steap3	-0.680928	-0.468386	-0.587444	-0.762196	-0.544755	-0.511783	0.742258	0.815269	0.468386	0.490954	0.721042	0.539061
ENSMUSG00000030521	Mphosph10	-0.786262	-0.566634	-0.684979	-0.524621	-0.589835	-0.702349	0.537876	0.827765	0.771166	0.524621	0.536335	0.631138
ENSMUSG00000028680	Plk3	-0.504536	-0.509145	-0.386815	-0.595127	-0.610068	-0.489541	0.603834	0.69078	0.736001	0.807614	0.386815	0.798189
ENSMUSG00000040532	Abhd11	-0.811936	-0.40937	-0.507623	-0.66383	-0.519588	-0.646644	0.40937	0.89316	0.640859	0.501779	0.587321	0.570085
ENSMUSG00000032215	Rsl24d1	-0.772773	-0.398892	-0.667526	-0.575758	-0.448933	-0.552531	0.398892	0.835937	0.626334	0.727738	0.700009	0.625709
ENSMUSG00000042660	Wdr55	-0.823541	-0.329911	-0.718655	-0.596055	-0.472458	-0.363288	0.329911	1.11075	0.586068	0.707801	0.564239	0.591615
ENSMUSG00000027804	Ppid	-0.848342	-0.242426	-0.576456	-0.665367	-0.607623	-0.55966	0.242426	0.99499	0.615571	0.684583	0.690324	0.652955
ENSMUSG00000005846	Rsl1d1	-0.865614	-0.307363	-0.644993	-0.460593	-0.524214	-0.564036	0.307363	0.950124	0.590764	0.779341	0.741419	0.694358
ENSMUSG00000024841	Eif1ad	-1.00838	-0.304555	-0.592886	-0.479543	-0.493324	-0.515968	0.304555	0.899406	0.616115	0.687628	0.67039	0.560591
ENSMUSG00000001707	Eef1e1	-0.972948	-0.231268	-0.428231	-0.556906	-0.537554	-0.468661	0.231268	0.946577	0.593139	0.738896	0.601468	0.634824
ENSMUSG00000004393	Ddx56	-0.791428	-0.317732	-0.555569	-0.367324	-0.47825	-0.438671	0.317732	0.764877	0.512105	0.86898	0.632015	0.665568
ENSMUSG00000032892	Rangrf	-1.05263	-0.334036	-0.811004	-0.376719	-0.324341	-0.278467	0.278467	1.0777	0.490722	0.771757	0.707767	0.46704
ENSMUSG00000042719	Naa25	-1.00712	-0.2068	-0.925238	-0.541041	-0.554761	-0.498799	0.2068	0.814477	0.48595	0.507598	0.528206	0.663441
ENSMUSG00000002660	Clpp	-0.841825	-0.239124	-0.74691	-0.399154	-0.320748	-0.285807	0.239124	0.958416	0.545358	0.546211	0.731061	0.559209
ENSMUSG00000028741	Mrto4	-1.06931	-0.243464	-0.590049	-0.515501	-0.462662	-0.319655	0.243464	0.807268	0.412993	0.67253	0.625784	0.637383
ENSMUSG00000024312	Wdr46	-1.21361	-0.387835	-0.712709	-0.657437	-0.564136	-0.618516	0.407224	0.927379	0.387835	0.659767	0.607549	0.518805
ENSMUSG00000022962	Gart	-1.26291	-0.289584	-0.719602	-0.507626	-0.481946	-0.495532	0.289584	0.847752	0.505633	0.753593	0.727464	0.619905
ENSMUSG00000068329	Htra2	-1.13531	-0.347458	-0.743315	-0.782059	-0.542453	-0.560041	0.390099	0.773218	0.516414	0.460822	0.628894	0.347458
ENSMUSG00000021023	1110008L16Rik	-0.542337	-0.632083	-0.844997	-0.456606	-0.519176	-0.650155	0.822018	0.694023	0.543392	0.735435	0.70273	0.456606
ENSMUSG00000040620	Dhx33	-0.635277	-0.486402	-0.707294	-0.436098	-0.548086	-0.46758	0.832333	0.854318	0.610978	0.671106	0.728485	0.436098
ENSMUSG00000024219	Anks1	-0.656213	-0.67167	-0.720116	-0.418804	-0.527635	-0.490767	1.06698	0.701042	0.607832	0.707801	0.464899	0.418804
ENSMUSG00000049823	Zbtb12	-0.634227	-0.87534	-0.580252	-0.387507	-0.253549	-0.556085	0.755578	0.547737	0.539961	0.761558	0.676532	0.253549
ENSMUSG00000028602	Tnfrsf8	-0.544127	-0.562561	-0.546928	-0.521796	-0.512796	-0.371497	0.966054	0.413126	0.908023	0.817674	0.588207	0.371497
ENSMUSG00000038578	Susd1	-0.396318	-0.55325	-0.592336	-0.415584	-0.565188	-0.561864	1.05774	0.730234	0.709707	0.443558	0.540759	0.396318
ENSMUSG00000027075	Slc43a1	-0.569918	-0.715269	-0.920175	-0.702503	-0.45386	-0.373	1.13627	0.69971	0.666439	0.523726	0.688355	0.373
ENSMUSG00000001029	Icam2	-0.534128	-0.727862	-1.00423	-0.537531	-0.487167	-0.664723	1.12822	0.834846	0.785552	0.573575	0.684557	0.487167
ENSMUSG00000045312	Lhfpl2	-0.614758	-0.553302	-0.949918	-0.271606	-0.556846	-0.3955	1.10776	0.4694	0.861095	0.271606	0.783313	0.494974
ENSMUSG00000022864	D16Ertd472e	-0.37233	-0.733032	-1.06427	-0.570901	-0.907656	-0.799542	0.524986	0.683196	0.629199	0.543743	0.45244	0.37233
ENSMUSG00000079036	Alkbh1	-0.38793	-0.863624	-1.00647	-0.508916	-0.863382	-0.730947	0.916657	0.54926	0.44463	0.60539	0.544878	0.38793
ENSMUSG00000020812	1810032O08Rik	-0.51046	-0.395862	-0.918979	-0.439032	-0.718497	-0.944152	0.778823	0.676998	0.395862	0.80478	0.65325	0.584732
ENSMUSG00000057541	Pus7	-0.389509	-0.382557	-0.846618	-0.585202	-0.725501	-0.753348	0.81861	0.695696	0.382557	0.762992	0.624388	0.587452
ENSMUSG00000033909	Usp36	-0.395765	-0.656774	-0.893603	-0.421734	-0.83629	-0.750286	0.822414	0.757593	0.412542	0.770171	0.532171	0.395765
ENSMUSG00000039985	Fam60a	-0.388471	-0.463144	-0.861647	-0.285094	-0.911265	-0.58421	0.922462	0.656283	0.285094	0.842284	0.504993	0.536822
ENSMUSG00000033356	Pus7l	-0.458398	-0.287019	-0.961262	-0.211461	-0.514671	-0.790612	0.756433	0.919847	0.211461	0.86265	0.671943	0.552676
ENSMUSG00000004698	Hdac9	-0.70962	-0.664267	-0.767475	-0.478121	-0.54554	-0.475239	0.958736	0.944661	0.475239	0.806746	0.749744	0.637931
ENSMUSG00000028069	Gpatch4	-0.798694	-0.456408	-0.87547	-0.485654	-0.587353	-0.796649	0.860068	0.904606	0.456408	0.90325	0.773566	0.629402
ENSMUSG00000055612	Cdca7	-0.994274	-0.440044	-1.02219	-0.6447	-0.541446	-0.642823	0.888516	0.774188	0.54787	0.725075	0.691701	0.440044
ENSMUSG00000033871	Ppargc1b	-0.769935	-0.691689	-0.711282	-0.673932	-0.529448	-0.473745	0.678866	0.881173	0.473745	0.763937	0.657171	0.724776
ENSMUSG00000021149	Gtpbp4	-0.78642	-0.471075	-0.917384	-0.422041	-0.581846	-0.721979	0.628883	0.776012	0.422041	0.820907	0.733105	0.691894
ENSMUSG00000002825	Qtrt1	-0.636298	-0.562646	-0.825017	-0.586857	-0.774234	-0.681449	0.68049	0.941679	0.565452	0.724331	0.562646	0.614155
ENSMUSG00000031976	Urb2	-0.692464	-0.518105	-0.919084	-0.603619	-0.607837	-0.76415	0.698229	0.720895	0.518105	0.791227	0.741301	0.536552
ENSMUSG00000030871	Ears2	-0.709151	-0.397144	-0.892424	-0.306642	-0.394779	-0.591347	0.802139	0.933494	0.306642	0.907093	0.751132	0.730722
ENSMUSG00000032834	Pwp2	-0.647026	-0.442802	-0.806143	-0.386925	-0.473667	-0.526148	0.611877	0.993099	0.386925	1.01094	0.884795	0.747759
ENSMUSG00000056590	H2afy3	-0.402336	-0.788352	-0.879474	-0.742682	-0.74401	-0.592249	0.764854	0.88485	0.423836	0.800215	0.402336	0.668024
ENSMUSG00000000561	Wdr77	-0.447764	-0.425333	-0.794904	-0.53317	-0.721048	-0.648017	0.83462	0.910344	0.425333	0.912518	0.728945	0.684945
ENSMUSG00000012777	Acpt	-0.568484	-0.924732	-0.617646	-0.590809	-0.708839	-0.974964	0.697642	0.568484	0.653552	0.782894	0.582295	0.761433
ENSMUSG00000021392	Nol8	-0.589672	-0.583243	-1.13333	-0.635174	-0.774645	-0.813507	0.86318	0.944438	0.68164	0.784683	0.703427	0.583243
ENSMUSG00000027185	Nat10	-0.695431	-0.500226	-1.01903	-0.547146	-0.716633	-0.69212	0.919189	1.05877	0.598707	0.886058	0.500226	0.571437
ENSMUSG00000025591	Tma16	-0.746795	-0.796356	-0.935503	-0.64648	-0.74697	-0.775182	0.678769	0.908422	0.64648	0.861955	0.708769	0.653752
ENSMUSG00000020534	Shmt1	-0.697999	-0.615055	-0.905616	-0.725205	-0.703342	-0.685468	0.8986	0.883411	0.615055	0.945966	0.750838	0.737338
ENSMUSG00000027889	Ampd2	-0.880308	-0.753593	-0.794637	-0.528552	-0.565576	-0.689145	0.851897	0.776649	0.89951	0.691729	0.657767	0.528552
ENSMUSG00000037907	Ankrd13b	-0.865438	-0.384578	-0.712871	-0.905469	-0.806455	-0.873167	1.08936	0.868255	0.384578	0.838098	0.555217	0.467291
ENSMUSG00000031995	St14	-1.60963	-0.918684	-0.581617	-0.646356	-0.673686	-0.400331	1.0442	0.578411	0.685918	0.621185	0.405304	0.400331
ENSMUSG00000024965	Fermt3	-1.481	-1.08811	-1.01646	-0.709373	-0.589713	-0.455203	0.812645	0.455203	0.544654	0.651669	0.627465	0.618727
ENSMUSG00000037583	Nr0b2	-1.09853	-0.997556	-0.768669	-0.748288	-0.818662	-0.505182	1.16077	0.571899	0.650709	0.616499	0.743698	0.505182
ENSMUSG00000071068	Treml2	-1.25534	-1.1211	-0.834222	-0.57325	-0.577001	-0.471553	1.00664	0.62067	0.843109	0.596038	0.576713	0.471553
ENSMUSG00000059479	B3gnt8	-0.936246	-1.27691	-0.597893	-0.679779	-0.765666	-0.450987	0.970596	0.450987	0.911099	0.566868	0.532149	0.72011
ENSMUSG00000015355	Cd48	-1.41167	-1.11197	-1.13836	-0.278421	-0.424462	-0.434942	0.676375	0.432175	0.278421	0.774366	0.474933	0.388221
ENSMUSG00000048163	Selplg	-1.55576	-1.21289	-0.880035	-0.323917	-0.674433	-0.345202	0.725451	0.339628	0.569074	0.651399	0.323917	0.569431
ENSMUSG00000064267	Hvcn1	-1.19888	-1.18768	-1.02913	-0.687707	-0.314355	-0.608926	0.640159	0.314355	0.627242	0.632169	0.507183	0.335052
ENSMUSG00000039899	Fgl2	-1.75515	-0.367463	-0.78399	-0.185068	-0.653061	-0.376929	1.09524	0.715309	0.397914	0.874366	0.185068	0.355499
ENSMUSG00000049553	Polr1a	-1.22188	-0.444131	-0.919296	-0.646584	-0.783842	-0.841563	0.486214	0.811134	0.444131	0.685157	0.65873	0.478825
ENSMUSG00000034321	Exosc1	-1.1638	-0.540779	-1.07842	-0.487417	-0.70918	-0.649478	0.562652	0.796134	0.587251	0.703971	0.487533	0.487417
ENSMUSG00000035049	Rrp12	-1.51691	-0.396893	-0.959464	-0.569709	-0.686182	-0.630943	0.53586	0.905195	0.396893	0.848606	0.649369	0.525167
ENSMUSG00000014907	Naf1	-0.811623	-0.599884	-0.822062	-0.556051	-0.541709	-0.583208	0.541709	1.05147	0.676281	0.884585	0.849845	0.777444
ENSMUSG00000020741	Cluh	-0.964388	-0.468399	-0.896367	-0.527198	-0.567515	-0.542661	0.561298	1.128	0.468399	1.03617	0.905524	0.775457
ENSMUSG00000041438	Cirh1a	-0.868923	-0.461673	-0.678297	-0.654145	-0.600069	-0.744946	0.461673	1.08151	0.69167	0.830024	0.781329	0.656193
ENSMUSG00000001305	Rrp15	-1.21547	-0.459098	-0.919189	-0.48099	-0.522915	-0.600726	0.459098	0.982872	0.568851	0.789764	0.77345	0.599741
ENSMUSG00000004356	Utp20	-1.16818	-0.387329	-0.9176	-0.503589	-0.619019	-0.558947	0.387329	0.913965	0.442735	0.838971	0.764469	0.705208
ENSMUSG00000024436	Mrps18b	-1.06061	-0.522043	-0.726042	-0.386484	-0.501377	-0.65887	0.386484	0.970707	0.617421	0.790207	0.747913	0.701574
ENSMUSG00000042729	Wdr74	-0.87697	-0.355561	-0.793735	-0.444478	-0.540589	-0.595101	0.355561	0.953134	0.577222	0.839145	0.972082	0.807751
ENSMUSG00000029415	Sdad1	-1.17256	-0.643935	-0.871592	-0.551656	-0.664173	-0.580052	0.551656	0.936299	0.696844	0.798923	0.81999	0.769205
ENSMUSG00000033706	Smyd5	-1.0695	-0.701558	-1.02782	-0.527956	-0.693472	-0.646834	0.527956	0.829063	0.608991	0.966955	0.924614	0.691763
ENSMUSG00000026377	Mki67ip	-1.15643	-0.593024	-0.927349	-0.580576	-0.69624	-0.752843	0.66588	0.828904	0.580576	0.787684	0.713972	0.621987
ENSMUSG00000000184	Ccnd2	-1.27815	-0.55495	-0.64253	-0.576497	-0.731534	-0.745951	0.664233	0.765198	0.854157	0.864207	0.730904	0.55495
ENSMUSG00000035960	Apex1	-1.36894	-0.568633	-0.935491	-0.683378	-0.718788	-0.642589	0.60964	0.921128	0.568633	0.885539	0.936061	0.841608
ENSMUSG00000040463	Mybbp1a	-1.35682	-0.508003	-0.947261	-0.597423	-0.768496	-0.780358	0.508003	0.965002	0.651726	0.9023	0.758118	0.677384
ENSMUSG00000027010	Slc25a12	-1.21385	-0.861846	-1.14841	-0.676691	-0.719145	-0.486276	0.486276	0.762006	0.79546	0.800362	0.68531	0.64985
ENSMUSG00000040441	Slc26a10	-1.20589	-1.02269	-0.934434	-0.590053	-0.981695	-0.335966	0.335966	0.590971	1.09082	0.778812	0.780894	0.904162
ENSMUSG00000025017	Pik3ap1	-1.10794	-0.924119	-0.961167	-0.350781	-0.571414	-0.376399	0.350781	0.7817	0.836622	0.893288	0.836444	1.00764
ENSMUSG00000030852	Tacc2	-1.19422	-0.655351	-0.733116	-0.627846	-0.436186	-0.659224	0.600503	1.12382	1.0405	0.436186	0.772949	0.715221
ENSMUSG00000032202	Rab27a	-1.18231	-0.804153	-0.480185	-0.426328	-0.55419	-0.530242	0.426328	0.681265	1.02896	0.629529	0.596803	0.57041
ENSMUSG00000050138	Kcnk12	-1.61	-0.832243	-0.485951	-0.58684	-0.391632	-0.547445	0.635999	0.456993	0.622513	0.503189	1.00001	0.391632
ENSMUSG00000004540	Psg17	-0.981713	-0.822116	-0.571753	-0.464017	-0.476966	-0.910775	0.853547	0.476583	1.05599	1.28301	1.53942	0.464017
ENSMUSG00000064065	Ipcef1	-1.47147	-1.18778	-0.340083	-0.403984	-0.822617	-0.846814	0.896206	0.516626	0.340083	0.95742	0.939442	0.718554
ENSMUSG00000054675	Tmem119	-1.01279	-1.23293	-0.696918	-0.438751	-1.15032	-1.04661	0.819606	0.838321	1.43002	0.438751	0.725047	0.758658
ENSMUSG00000022861	Dgkg	-1.08588	-1.29848	-0.93386	-0.953343	-0.778634	-0.597801	1.12434	0.878907	1.02994	0.633996	0.597801	0.739498
ENSMUSG00000004748	Mtfp1	-1.42869	-0.863596	-1.09218	-1.18106	-0.609071	-0.616505	0.733171	0.837268	0.6305	0.775463	0.822811	0.609071
ENSMUSG00000037905	Bri3bp	-1.51573	-0.957797	-1.07377	-0.747902	-0.750873	-0.575706	0.575706	0.77885	0.594243	0.830156	0.719018	0.687383
ENSMUSG00000005718	Tfap4	-1.56876	-1.12677	-0.761695	-0.660063	-0.656706	-0.611605	1.05404	0.742157	0.762405	0.739505	0.817148	0.611605
ENSMUSG00000006611	Hfe	-1.46831	-0.983192	-0.842705	-0.758937	-0.651616	-0.609707	0.609707	0.727684	0.672719	1.20802	0.655885	1.11854
ENSMUSG00000044734	Serpinb1a	-1.47909	-0.932318	-0.938541	-0.90391	-0.639811	-0.809019	0.741543	0.959451	1.00358	0.639811	0.940971	0.856017
ENSMUSG00000006731	B4galnt1	-1.64465	-1.12095	-1.0381	-0.803607	-0.715813	-0.628895	0.683811	0.934808	1.00547	0.628895	0.808298	0.751487
ENSMUSG00000031506	Ptpn7	-1.75748	-1.15742	-0.98828	-0.711205	-0.677262	-0.633437	1.00925	0.958479	0.837793	0.711468	0.815188	0.633437
ENSMUSG00000044092	C130050O18Rik	-1.29932	-1.17719	-0.971731	-0.864423	-0.873743	-0.656514	0.980798	0.976198	0.886245	0.987585	0.656514	1.02319
ENSMUSG00000053801	Grwd1	-1.24214	-0.599533	-1.03848	-0.6519	-0.732328	-0.696277	0.875192	1.39153	0.599533	1.34524	1.13929	1.02949
ENSMUSG00000034203	Chchd4	-1.42524	-0.971224	-1.28789	-0.724528	-0.817145	-0.836833	0.724528	1.09229	0.761866	1.19528	1.1306	0.975176
ENSMUSG00000010048	Ifrd2	-1.59935	-0.692529	-1.14146	-0.987499	-0.847829	-0.865897	0.692529	1.16577	0.795191	1.00426	1.05947	0.904903
ENSMUSG00000015176	Nolc1	-1.53522	-0.539887	-1.09518	-0.857887	-0.806974	-0.972397	0.539887	1.31222	0.819746	1.00035	0.974322	0.889231
ENSMUSG00000025732	Fam195a	-1.23456	-0.54996	-1.06763	-0.834947	-0.894562	-0.974265	0.54996	1.19288	0.886256	1.16061	1.26886	0.72581
ENSMUSG00000024732	Ccdc86	-1.1217	-0.629674	-0.774816	-0.550285	-0.593406	-0.560387	0.721977	1.15506	0.550285	1.17963	1.05038	1.10252
ENSMUSG00000057561	Eif1a	-0.897883	-0.759267	-0.896755	-0.529516	-0.823727	-0.763704	0.529516	1.05668	0.976436	0.946189	0.962007	0.948676
ENSMUSG00000027076	Timm10	-1.32858	-0.676871	-1.12197	-0.541168	-0.767475	-0.700348	0.870549	1.02195	0.541168	1.07286	0.897831	0.713625
ENSMUSG00000041057	Wdr43	-1.08951	-0.720069	-1.09944	-0.639438	-0.851041	-0.889424	0.782685	1.08665	0.639438	0.942164	0.917055	0.766328
ENSMUSG00000021079	Timm9	-1.03175	-0.609537	-1.26534	-0.676906	-0.797424	-0.914254	0.924196	1.15363	0.609537	1.07599	1.04425	0.826358
ENSMUSG00000038279	Nop2	-1.07889	-0.618472	-1.01653	-0.608898	-0.832802	-0.981471	0.760252	1.22658	0.608898	1.08456	0.973634	0.908657
ENSMUSG00000061024	Rrs1	-1.38209	-0.594139	-1.18475	-0.718061	-0.767958	-0.922779	0.671076	1.16077	0.594139	0.946135	0.92227	0.943993
ENSMUSG00000038214	Bend3	-0.957296	-0.716072	-0.919983	-0.540875	-0.593065	-0.764076	0.858674	1.10334	0.540875	1.04486	0.836016	0.800807
ENSMUSG00000029036	Atad3a	-0.872052	-0.589074	-0.946861	-0.758852	-0.623815	-0.630465	1.0332	1.10127	0.589074	1.02709	0.970648	0.807655
ENSMUSG00000029507	Pus1	-0.990988	-0.658766	-1.01873	-0.433184	-0.804009	-0.689887	0.880515	0.953324	0.433184	0.910297	0.795324	0.651922
ENSMUSG00000043017	Ptgir	-0.887855	-0.952383	-0.732764	-0.470878	-0.608992	-0.43556	1.46407	0.743885	0.907241	0.710593	0.785787	0.43556
ENSMUSG00000001123	Lgals9	-1.07784	-0.542788	-0.763395	-0.4308	-0.430335	-0.460281	1.48078	0.843502	0.711003	0.755364	0.67829	0.430335
ENSMUSG00000034353	Ramp1	-1.22693	-0.832285	-0.724038	-0.597213	-0.432508	-0.770697	1.51714	0.550966	0.574716	0.935575	0.806322	0.432508
ENSMUSG00000035390	Brsk1	-1.12513	-1.14966	-0.832008	-0.519407	-0.485897	-0.674973	1.7381	0.611772	0.666686	0.485897	0.598666	0.567219
ENSMUSG00000023393	Slc17a9	-0.611035	-0.907367	-0.804609	-0.775297	-0.812682	-0.794952	1.10033	0.87736	1.1139	0.841123	0.611035	0.753204
ENSMUSG00000014496	Ankrd28	-0.576832	-0.79782	-0.963269	-0.628513	-0.741467	-0.867361	1.23159	0.778777	1.0072	0.591602	0.785407	0.576832
ENSMUSG00000023805	Synj2	-0.770669	-0.694382	-0.753871	-0.73476	-0.771464	-0.468477	1.55581	0.934108	1.23181	0.805427	0.86498	0.468477
ENSMUSG00000025876	Unc5a	-0.87723	-0.831461	-0.394537	-0.659296	-0.545238	-0.459551	1.3863	0.664821	1.46826	0.531119	0.802185	0.394537
ENSMUSG00000038963	Slco4a1	-1.01893	-0.66334	-0.362369	-0.570559	-0.676883	-0.476345	1.43304	0.54186	1.14382	0.704498	0.491311	0.362369
ENSMUSG00000032589	Bsn	-0.480539	-0.796836	-0.933324	-0.459996	-0.560111	-0.569153	1.533	0.863132	0.771249	0.927819	0.777661	0.459996
ENSMUSG00000040061	Plcb2	-0.574899	-1.173	-1.07045	-0.519716	-0.648062	-0.517773	1.53276	0.810055	0.803754	0.609144	0.517773	0.533019
ENSMUSG00000015702	Anxa9	-0.435649	-1.20622	-0.600467	-0.498796	-0.460015	-0.766972	1.23438	0.504248	0.709874	0.773789	0.774692	0.435649
ENSMUSG00000028528	Dnajc6	-0.481351	-0.584539	-0.670193	-0.245417	-0.535354	-0.812699	1.51855	0.939372	1.01346	0.890991	0.71544	0.245417
ENSMUSG00000013091	Tmem190	-0.567821	-0.504897	-0.975829	-0.790786	-0.394061	-0.846832	1.41104	0.945133	0.556457	0.803799	0.394061	0.65249
ENSMUSG00000047221	Fam185a	-0.382432	-0.839054	-1.03315	-0.484655	-0.619203	-0.963173	1.13307	1.03719	0.726513	0.892106	0.382432	0.479124
ENSMUSG00000042097	Zfp239	-0.452711	-0.833101	-0.489191	-0.445974	-0.747868	-1.13361	1.02397	1.08201	0.513805	0.860584	0.508143	0.445974
ENSMUSG00000073988	Ttpa	-0.327455	-0.911848	-0.926547	-0.435069	-0.956087	-0.895187	1.15946	0.91614	0.327455	0.760481	0.580051	0.496311
ENSMUSG00000053656	Dancr	-0.349937	-0.634257	-0.903938	-0.740992	-0.974533	-1.19743	1.02235	0.769038	0.349937	1.01515	0.700425	0.396506
ENSMUSG00000026981	Il1rn	-0.423244	-1.10334	-0.83349	-0.5334	-0.869015	-0.957837	0.85741	0.655925	0.986894	0.732108	0.546229	0.423244
ENSMUSG00000049957	Ccdc137	-0.350533	-0.758522	-1.09974	-0.853607	-1.11701	-0.888953	0.672352	0.897066	0.812207	0.652003	0.375745	0.350533
ENSMUSG00000026657	Frmd4a	-0.761337	-0.968227	-1.14548	-0.600384	-0.823389	-0.652769	1.36838	0.870697	0.634596	0.79377	0.629848	0.600384
ENSMUSG00000058006	Mdn1	-0.842576	-0.581562	-1.05112	-0.516528	-0.784695	-0.823535	1.32097	1.01582	0.516528	1.1528	0.762462	0.825801
ENSMUSG00000022704	Qtrtd1	-0.529384	-0.768367	-0.724779	-0.401984	-0.970806	-0.796621	1.17261	0.918582	0.401984	1.14863	0.706149	0.740851
ENSMUSG00000030609	Aen	-0.45915	-0.772112	-1.56432	-0.795642	-0.818058	-0.597313	1.00406	1.13458	0.45915	0.969635	0.91302	0.673606
ENSMUSG00000085385	9430008C03Rik	-0.623248	-0.649291	-1.35545	-0.502873	-1.05507	-1.02373	0.665836	0.900187	0.614321	0.862873	0.502873	0.776325
ENSMUSG00000058392	Rrp1b	-0.638515	-0.706977	-1.01288	-0.771487	-1.05566	-1.16246	0.857902	0.775396	0.638515	0.954979	0.71088	0.692726
ENSMUSG00000028261	Ndufaf4	-0.683538	-0.431324	-1.19717	-0.613185	-0.836508	-1.07046	0.589011	1.09928	0.431324	0.915794	0.667393	0.680229
ENSMUSG00000067714	Lpar5	-1.13862	-1.23918	-1.04652	-0.413684	-0.601242	-0.911497	0.835067	0.413684	0.658884	1.19263	0.448952	0.788045
ENSMUSG00000030199	Etv6	-1.21996	-1.24541	-1.13867	-0.442208	-0.788582	-0.906424	1.05944	0.658613	0.572276	0.81787	0.476689	0.442208
ENSMUSG00000021886	Gpr65	-0.842246	-1.05047	-1.26366	-0.567718	-1.00972	-1.01145	0.882704	0.567718	0.617433	0.903896	0.777687	0.693185
ENSMUSG00000053647	Gpr30	-0.737588	-0.936584	-0.880622	-0.954086	-0.884355	-0.834218	1.40233	0.867164	0.867558	1.10963	0.737588	0.738872
ENSMUSG00000027395	Polr1b	-0.665618	-0.860792	-1.20677	-0.786325	-1.06599	-0.966313	1.21189	1.04008	0.665618	1.07863	0.826865	0.682926
ENSMUSG00000078700	D030028A08Rik	-0.644491	-0.759654	-1.18706	-0.880863	-0.828403	-0.993502	1.6635	1.00101	0.742391	0.849124	0.852766	0.644491
ENSMUSG00000020131	Pcsk4	-0.612909	-0.873901	-0.888889	-0.964648	-0.910727	-1.04455	1.26617	1.51461	0.612909	1.18576	0.77198	0.698707
ENSMUSG00000038335	Tsr1	-0.880453	-0.734897	-1.36437	-0.838493	-0.977457	-0.985054	0.900676	1.21969	0.734897	1.00487	0.952513	0.935179
ENSMUSG00000025511	Tspan4	-0.833702	-0.784802	-1.23848	-0.766898	-1.02135	-0.679618	1.13839	1.33263	0.785671	1.06742	0.679618	0.753026
ENSMUSG00000055491	Pprc1	-0.735439	-0.719471	-1.32001	-0.686182	-0.738526	-0.696497	1.16663	1.05926	0.686182	1.27509	0.890108	1.02096
ENSMUSG00000030200	Bcl2l14	-0.38541	-0.659954	-0.14485	-0.506219	-0.701372	-0.30505	1.0639	1.20495	1.00287	1.13362	0.14485	1.04055
ENSMUSG00000036186	Fam69b	-0.372265	-0.54554	-0.565682	-0.714452	-1.00621	-1.06986	1.26178	1.13424	1.14255	0.850729	0.372265	0.712668
ENSMUSG00000050147	F2rl3	-0.541693	-1.08287	-0.858453	-0.484326	-0.785476	-0.826775	2.13808	1.26494	0.602358	0.995455	0.760225	0.484326
ENSMUSG00000040732	Erg	-0.662633	-1.0614	-0.947703	-0.224129	-0.753892	-1.16801	2.00281	1.09525	1.03092	0.863952	0.323843	0.224129
ENSMUSG00000037280	Galnt6	-0.395188	-0.947157	-0.731068	-0.722259	-1.19415	-0.964531	1.78784	1.1567	1.16755	1.0798	0.395188	0.455925
ENSMUSG00000024034	Tmprss3	-0.483493	-1.1915	-1.08998	-0.97323	-1.0733	-1.23154	2.05976	0.996636	0.805885	0.483493	0.715822	0.497229
ENSMUSG00000063873	Slc24a3	-0.0936688	-1.00741	-1.3077	-1.09736	-1.03304	-0.999842	1.77772	1.34626	0.525816	0.796817	0.182824	0.0936688
ENSMUSG00000076741		-1.42165	-1.26401	-0.730161	-0.0155157	-1.14274	-1.43806	2.11723	0.681374	0.714152	0.266679	0.0155157	0.747229
ENSMUSG00000028859	Csf3r	-1.06153	-0.749298	-1.08209	-0.98982	-0.779943	-0.555926	1.78549	1.06762	1.25595	0.736518	0.565221	0.555926
ENSMUSG00000019982	Myb	-0.806533	-1.20262	-1.13909	-0.626635	-0.770861	-1.14972	1.51977	1.0746	1.23171	0.835762	0.807103	0.626635
ENSMUSG00000054040		-1.18947	-1.05107	-0.488084	-1.12372	-0.910955	-0.925221	1.36898	1.37064	1.34544	0.793887	0.919365	0.488084
ENSMUSG00000060470	Gpr97	-1.28219	-0.550333	-0.587605	-1.1699	-0.862765	-0.990918	1.82531	1.13298	1.08915	0.972928	0.906448	0.550333
ENSMUSG00000024912	Fosl1	-0.524116	-0.71117	-0.792611	-1.06128	-1.17393	-1.26595	1.40874	1.41207	1.78758	0.524116	0.694645	0.80343
ENSMUSG00000020717	Pecam1	-0.580715	-0.727758	-0.944926	-0.754382	-1.14226	-1.24662	1.973	1.29387	1.49656	0.923084	0.682765	0.580715
ENSMUSG00000057329	Bcl2	-0.849894	-1.05421	-1.31747	-0.764195	-1.07786	-1.39807	1.95739	1.08481	0.967997	1.53149	1.197	0.764195
ENSMUSG00000045349	Sh2d5	-0.648156	-1.34124	-1.00721	-1.02342	-1.11725	-0.947977	1.68031	1.14107	0.912879	1.2854	0.97808	0.648156
ENSMUSG00000020798	Spns3	-1.2924	-0.825266	-0.850307	-0.414591	-0.72586	-0.832146	2.43509	1.06274	1.0935	1.47016	1.0278	0.414591
ENSMUSG00000059900	Tmem40	-0.598686	-1.52098	-1.38317	-1.43426	-1.19451	-1.19472	1.63932	0.800559	1.14289	0.598686	0.923026	0.629431
ENSMUSG00000037124	Trim58	-0.431567	-0.830676	-0.976349	-0.598518	-0.501398	-0.707998	2.02556	0.80219	0.431567	0.896597	0.964131	0.627145
ENSMUSG00000042333	Tnfrsf14	-0.298188	-1.4416	-1.15155	-0.55602	-0.603811	-0.555346	1.26033	0.298188	0.863018	0.855097	0.931856	0.76055
ENSMUSG00000066026	Dhrs3	-0.710834	-1.16222	-0.961166	-0.49566	-0.241783	-0.165061	1.98631	0.165061	0.624972	0.800189	1.17135	1.06069
ENSMUSG00000028362	Tnfsf8	-1.02369	-1.3212	-1.31565	-0.414176	-0.940211	-1.02972	1.31306	0.414176	0.424824	1.17309	0.603257	0.437334
ENSMUSG00000034792	Gna15	-1.21041	-1.27489	-1.32168	-0.381295	-0.93959	-0.597606	1.5433	0.682288	0.763229	0.984012	0.381295	0.500926
ENSMUSG00000030468	Siglecg	-1.02132	-1.52715	-1.13733	-0.752344	-0.353118	-0.915798	1.22533	0.572312	0.566958	1.03425	1.1771	0.353118
ENSMUSG00000021725	Parp8	-0.880558	-1.31466	-1.5565	-0.371447	-0.618247	-0.517143	1.31887	0.517946	0.371447	0.964455	0.586451	0.588293
ENSMUSG00000056888	Glipr1	-1.28127	-1.34689	-1.56036	-0.27517	-0.697658	-0.732413	1.55456	0.287063	0.27517	0.811129	0.573321	0.474349
ENSMUSG00000036587	Fut7	-1.12262	-1.48644	-0.936902	-0.569668	-0.566629	-0.319107	1.79302	0.956208	0.941946	0.842241	0.724345	0.319107
ENSMUSG00000032698	Lmo2	-0.975115	-1.17837	-1.50795	-0.652497	-0.622429	-0.674119	1.76541	1.07333	0.622429	1.11435	0.965876	0.704414
ENSMUSG00000085156	Gm11974	-0.567976	-1.20008	-1.5981	-1.06088	-1.20731	-1.32727	0.932567	0.62854	0.572692	0.790024	0.779458	0.567976
ENSMUSG00000036381	P2ry14	-0.660567	-1.40605	-1.67208	0.102335	-0.995109	-0.702978	1.34124	0.714045	-0.102335	1.39308	0.136067	0.845315
ENSMUSG00000039316	Rftn1	-0.506399	-1.13681	-1.5503	-0.0670928	-1.249	-0.53336	1.20931	0.586381	0.0670928	1.22529	0.390854	0.723336
ENSMUSG00000050075	Gpr171	-1.14773	-1.15945	-1.5498	0.149988	-0.813239	-0.640107	1.15941	0.583086	-0.149988	1.26455	0.527101	0.770882
ENSMUSG00000026072	Il1r1	-0.817294	-1.36071	-1.2888	-0.0781082	-0.487448	-0.910136	1.50855	0.542359	0.203994	1.17566	0.692173	0.0781082
ENSMUSG00000046085	4931422A03Rik	-0.592861	-1.34783	-1.23079	-0.33572	-0.667036	-1.13373	1.66906	0.33572	0.445176	0.903891	0.709588	0.402303
ENSMUSG00000034987	Hrh2	-0.685342	-1.5305	-1.43043	-0.300864	-0.770918	-0.791159	1.04967	0.300864	0.375379	1.13643	0.34381	0.425054
ENSMUSG00000030064	Frmd4b	-0.645683	-1.69117	-1.44201	-0.216179	-0.787811	-1.05892	1.134	0.216179	0.465923	1.07121	0.402666	0.423244
ENSMUSG00000074203	G430095P16Rik	-1.12594	-1.40036	-0.898444	-0.307103	-0.718172	-0.302472	1.7686	0.325598	0.302472	0.797398	0.462905	0.401007
ENSMUSG00000079528	1700021O21Rik	-0.768094	-1.94935	-1.26246	-0.655164	-0.768024	-0.955996	2.53434	0.990083	0.742833	1.48828	0.93409	0.655164
ENSMUSG00000027776	Il12a	-1.11096	-1.62771	-1.73002	-0.501281	-1.4352	-1.09717	2.71503	1.12436	1.22204	1.1952	0.694804	0.501281
ENSMUSG00000040751	Lat2	-1.48889	-1.72834	-1.53934	-0.575234	-1.28858	-1.00856	2.26697	0.644444	0.575234	1.43264	0.790958	0.804329
ENSMUSG00000059336	Slc14a1	-0.693377	-1.38524	-1.35255	-0.877042	-0.4929	-0.597707	2.53076	0.622113	0.4929	1.32963	1.64259	1.3547
ENSMUSG00000022657	Cd96	-0.982149	-1.02654	-1.70022	-0.274191	-0.515109	-1.31144	2.63208	1.01212	0.274191	1.5279	1.0713	0.334608
ENSMUSG00000075602	Ly6a	-1.41094	-0.906193	-2.15769	0.0725569	-1.32891	-1.14582	2.11068	1.00841	-0.0725569	1.92234	0.27499	0.453659
ENSMUSG00000054006	D630008O14Rik	-0.559355	-1.33984	-1.27391	-0.939554	-0.897275	-1.14145	2.25277	0.74354	0.698357	1.35046	0.676455	0.559355
ENSMUSG00000030144	Clec4d	-0.448509	-1.4258	-1.27562	-0.266212	-0.991339	-0.810208	2.23367	0.522056	0.266212	1.49183	0.755639	1.14736
ENSMUSG00000052759	Gpr25	-0.377932	-0.519955	-0.563312	-0.174549	-0.471182	-0.524536	2.35064	0.850999	0.174549	1.87018	2.02345	1.06439
ENSMUSG00000063193	Cd300lb	-0.655319	-0.851364	-0.790844	-0.378324	-0.388978	-0.230544	2.77952	0.230544	1.0825	1.54415	1.43683	1.431
ENSMUSG00000083410	Gm14300	-0.0192337	-0.655707	-1.27756	-0.410177	-0.592257	-0.852561	1.96813	0.0192337	0.820658	1.82266	1.5279	1.11943
ENSMUSG00000022659	Gcsam	-1.31514	-1.12149	-1.18819	-0.203396	-1.27145	-1.31813	1.32008	1.32084	0.203396	1.67079	0.742563	0.692901
ENSMUSG00000037548	H2-DMb2	-1.12238	-1.16066	-0.920881	-0.200174	-0.703439	-0.647173	1.44854	0.88481	0.200174	2.2144	1.02358	1.01699
ENSMUSG00000025473	Adam8	-0.845642	-1.27902	-1.34792	-0.268793	-1.56122	-0.80837	1.70252	0.938301	0.460394	1.74481	0.268793	1.52893
ENSMUSG00000011256	Adam19	-1.22635	-0.845511	-1.36238	0.0506067	-1.05245	-0.388931	1.58728	1.15356	0.014071	1.72311	-0.014071	1.11241
ENSMUSG00000048779	P2ry6	-0.911658	-0.758773	-0.952669	-0.275631	-0.466989	-0.0514019	1.34934	1.54559	0.0514019	2.01494	1.31875	1.62731
ENSMUSG00000046080	Clec9a	-1.14018	-0.839837	-0.870525	-0.164004	-0.503187	-0.3248	2.17658	1.65627	0.164004	1.96494	1.00793	2.01897
ENSMUSG00000061577	Gpr114	-0.864155	-0.910617	-0.971096	0.137229	-0.864939	-0.137229	1.40557	1.14053	-0.173325	2.59222	0.657751	1.45033
ENSMUSG00000070390	Nlrp1b	-0.898414	-1.18371	-1.42742	0.0810541	-0.435485	-0.0810541	1.76403	1.05649	-0.162252	2.04455	1.09329	1.47699
ENSMUSG00000026582	Sele	-1.34592	-1.22681	-0.910018	-1.0487	-0.783354	-0.828836	1.31837	1.13813	1.19942	0.783354	1.29299	1.30567
ENSMUSG00000050953	Gja1	-1.42742	-1.24073	-1.22662	-0.894337	-1.18869	-1.02501	0.894337	1.4563	1.24128	1.29403	1.13827	1.0937
ENSMUSG00000032860	P2ry2	-1.55771	-0.484602	-0.811299	-1.58268	-1.03951	-0.719277	1.2668	1.15486	0.484602	1.11314	1.10316	1.14677
ENSMUSG00000005611	Mrvi1	-1.33999	-1.06744	-1.01076	-1.27886	-0.733319	-0.737301	1.69461	1.36298	0.768632	0.844718	0.733319	0.976782
ENSMUSG00000041707	1810011H11Rik	-1.19578	-1.15759	-1.21493	-0.913152	-0.936618	-0.766622	1.83704	1.23815	1.56441	1.15368	0.766622	1.09024
ENSMUSG00000027435	Cd93	-1.5224	-0.838785	-0.691106	-1.05711	-0.787739	-0.566507	1.72005	1.09196	1.46876	0.566507	0.994169	1.18074
ENSMUSG00000041774	Ydjc	-1.05111	-0.89703	-1.11156	-0.975181	-1.08975	-1.14079	0.900185	1.15535	0.89703	1.1377	1.06938	0.9622
ENSMUSG00000031403	Dkc1	-1.23626	-0.904878	-1.16473	-0.94618	-1.01277	-1.09221	1.19037	1.34082	1.00813	1.06443	0.984159	0.904878
ENSMUSG00000001436	Slc19a1	-1.36651	-0.77388	-0.987633	-1.21893	-1.19991	-1.01442	1.03476	1.42922	1.10087	1.12972	1.05408	0.77388
ENSMUSG00000052512	Nav2	-1.0713	-0.931153	-0.847993	-1.14756	-0.774048	-0.929069	1.14282	1.16435	1.36224	0.774048	1.10196	0.837111
ENSMUSG00000024891	Slc29a2	-0.821151	-0.861284	-1.14255	-0.766164	-1.00633	-0.800292	0.916251	1.52731	0.766164	1.36452	1.0922	0.917264
ENSMUSG00000060950	Trmt61a	-0.97248	-1.0418	-1.21553	-0.638603	-0.951949	-1.07346	1.27161	1.3872	0.638603	1.48386	1.20656	0.940773
ENSMUSG00000067586	S1pr3	-0.81758	-1.35671	-1.69076	-0.899004	-1.22183	-1.16174	1.03748	1.09451	0.81758	1.2197	1.00017	0.82066
ENSMUSG00000040274	Cdk6	-1.48315	-1.32199	-1.66226	-0.608585	-1.06318	-1.13326	1.17424	0.903459	0.853629	1.06489	0.832545	0.608585
ENSMUSG00000032204	Aqp9	-1.65664	-1.60061	-1.63144	-0.81168	-0.963657	-0.905218	1.14983	0.855088	0.81168	1.30485	1.08024	1.07381
ENSMUSG00000004100	Ppan	-1.43284	-1.25048	-1.5746	-0.94736	-1.42816	-1.44563	1.19646	1.15251	0.968702	1.16429	0.983399	0.94736
ENSMUSG00000042354	Gnl3	-1.40796	-1.15496	-1.73613	-1.08746	-1.44931	-1.49065	1.2132	1.43059	1.08746	1.23103	1.2313	1.12591
ENSMUSG00000031562	Dctd	-0.942748	-1.18801	-1.65478	-1.1271	-1.06531	-1.15776	1.57405	1.43648	0.942748	1.31117	1.28997	1.11191
ENSMUSG00000038973	Cldnd2	-1.26775	-0.715513	-0.781873	-0.761736	-0.820452	-1.45999	1.62804	1.00203	1.71203	0.715513	1.47362	0.929402
ENSMUSG00000064147	Rab44	-1.42151	-1.2911	-0.706389	-1.39036	-1.16428	-1.24136	1.70451	1.0233	1.45963	0.90131	0.773763	0.706389
ENSMUSG00000030162	Olr1	-1.29826	-0.831958	-0.869999	-1.47287	-0.892363	-0.904659	1.71694	1.65557	2.03016	0.953406	0.831958	1.02984
ENSMUSG00000025877	Hk3	-2.25717	-1.03766	-0.410641	-1.3044	-0.766324	-1.09047	1.42958	0.986154	1.63173	0.410641	0.882739	0.465551
ENSMUSG00000009356	Lpo	-1.45868	-1.42234	-1.36079	-1.25094	-0.777942	-0.843964	0.777942	1.3145	2.04124	0.937047	0.995655	1.15136
ENSMUSG00000000730	Dnmt3l	-1.95316	-1.20762	-0.944381	-1.40065	-1.13902	-0.937123	1.10307	1.40677	1.59668	1.06342	0.937123	1.57701
ENSMUSG00000030148	Clec4a2	-1.79733	-1.44593	-1.1221	-0.810973	-0.889731	-0.867821	1.04413	0.810973	1.62629	1.12439	1.41858	1.62938
ENSMUSG00000042367	Gjb3	-1.26336	-1.26336	-1.1839	-1.19916	-1.09948	-1.26336	1.12573	1.52567	1.54846	1.62227	1.62968	1.09948
ENSMUSG00000038295	Atg9b	-1.59418	-1.13914	-1.02593	-1.3506	-1.0834	-1.04528	1.59772	1.44554	1.80036	1.17307	1.098	1.02593
ENSMUSG00000024680	Ms4a2	-1.92047	-0.91761	-1.25719	-0.961956	-0.679522	-0.966788	0.679522	1.66089	1.54411	0.977951	1.02673	0.818925
ENSMUSG00000082093	Gm15928	-0.89116	-1.49548	-1.49548	-1.49548	-0.473818	-0.747912	0.681291	1.19132	0.607723	0.473818	0.715564	1.40692
ENSMUSG00000032028	Nxpe2	-1.36568	-1.18641	-1.18073	-1.10293	-0.412649	-0.687301	0.928689	0.574877	1.08541	0.412649	1.52934	1.46944
ENSMUSG00000039982	Dtx4	-1.97894	-1.28371	-1.19885	-1.11348	-0.664458	-0.809596	0.778044	0.877821	1.1013	0.664458	0.865435	0.763578
ENSMUSG00000026656	Fcgr2b	-1.35542	-1.46247	-1.35679	-0.776808	-1.17516	-0.582673	0.582673	0.910026	1.21413	0.723893	0.67152	0.855512
ENSMUSG00000025375	Aatk	-1.47889	-1.3882	-0.699128	-1.15483	-0.291365	-0.60248	1.31454	0.598433	1.47767	0.291365	0.634824	1.22643
ENSMUSG00000004609	Cd33	-1.89248	-0.977035	-0.652985	-0.890737	-0.492638	-0.230188	1.13044	0.248871	1.19804	0.230188	0.622137	1.02051
ENSMUSG00000028655	Mfsd2a	-0.866495	-1.07616	-0.508697	-1.08646	-0.919784	-0.862461	0.508697	1.48688	1.45589	1.05272	1.43006	1.3081
ENSMUSG00000022534	Mefv	-1.19	-1.24058	-0.717447	-1.13594	-0.695259	-0.774098	0.946593	1.14012	1.8188	0.695259	1.10822	1.20248
ENSMUSG00000056643	Chst13	-1.03313	-1.12393	-0.525655	-1.00841	-0.734442	-1.15338	0.525655	1.43552	1.54004	0.53572	0.963385	0.711508
ENSMUSG00000040548	Tex2	-0.881706	-0.861981	-0.733011	-0.923522	-0.986983	-1.01291	0.733011	1.09695	1.7857	0.797633	0.986322	0.799255
ENSMUSG00000089861	Gm16139	-1.0824	-1.06465	-1.1291	-0.426652	-0.489931	-0.432317	0.83697	0.863369	1.70122	0.426652	1.23357	0.92321
ENSMUSG00000044583	Tlr7	-1.24943	-0.676395	-1.37522	-0.217959	-1.1932	-1.05955	0.709633	0.217959	0.234339	0.657154	1.23017	1.72527
ENSMUSG00000030214	Plbd1	-1.8326	-0.342966	-1.03979	0.0412464	-0.883338	-0.448015	0.918588	1.12225	-0.0412464	1.3415	0.428947	1.02473
ENSMUSG00000052688	5430435G22Rik	-1.82245	-1.3052	-1.20233	-0.501095	-0.630106	-0.552841	1.13569	0.780046	0.501095	1.08502	0.828442	1.06343
ENSMUSG00000052384	Lrrc33	-1.57275	-1.55189	-1.83995	-0.491808	-0.643661	-0.618243	0.798712	0.767641	0.491808	1.11038	0.889829	0.949382
ENSMUSG00000030109	Slc6a12	-1.30523	-1.35738	-1.23913	-0.198658	-0.961972	-0.745401	1.02459	0.198658	0.544892	1.54308	1.2051	0.561625
ENSMUSG00000089942	Pira2	-1.80712	-1.81048	-1.46665	-0.296769	-1.13574	-0.827687	0.673608	0.296769	0.80584	0.827507	0.330949	0.901247
ENSMUSG00000056413	Adap1	-1.57191	-1.42589	-1.40115	-0.428358	-0.753836	-0.334414	0.464176	0.421179	0.334414	0.682027	0.511192	0.757167
ENSMUSG00000022952	Runx1	-1.78874	-1.50208	-1.35995	-0.499363	-0.5662	-0.267198	1.21789	0.416261	0.402202	0.552556	0.267198	0.481762
ENSMUSG00000059248	2025-09-09	-1.87202	-1.26624	-1.23339	-0.596727	-0.531653	-0.155654	0.155654	0.587922	0.503339	0.516455	0.477923	0.594221
ENSMUSG00000021998	Lcp1	-2.06968	-0.856987	-0.906679	-0.585181	-0.65367	-0.481651	0.556332	0.53351	0.581314	0.603746	0.481651	0.578552
ENSMUSG00000038811	Gngt2	-1.62819	-0.891498	-1.28679	-0.0740499	-0.162315	0.0740499	0.597152	0.33648	-0.123419	1.10225	0.924015	1.27649
ENSMUSG00000073412	Lst1	-1.58572	-1.46908	-1.11636	-0.268609	-0.138233	0.131018	0.91953	-0.131018	0.272032	1.09192	1.1909	1.15817
ENSMUSG00000036469	2025-03-01	-1.99675	-0.899987	-1.64509	0.0180948	-0.647094	-0.278704	0.215412	0.603631	-0.0180948	1.2568	0.849813	1.55527
ENSMUSG00000018381	Abi3	-2.00667	-1.15105	-1.45288	-0.147961	-0.5085	0.0154672	0.441245	0.551324	-0.0154672	1.18662	0.952843	1.30096
ENSMUSG00000033066	Gas7	-1.55987	-1.80882	-1.51986	-0.12476	-0.544918	-0.0785557	0.0818251	0.0785557	0.225226	0.618651	0.814046	0.980727
ENSMUSG00000024300	Myo1f	-2.17984	-1.54122	-1.50888	-0.876539	-0.341238	-0.195358	0.38251	0.195358	0.227825	0.458981	0.595301	0.83033
ENSMUSG00000079673		-0.990752	-1.17932	-1.36398	-0.114592	0.111263	-0.378014	0.93545	0.494656	-0.111263	1.6375	1.18837	0.52021
ENSMUSG00000079445	B3gnt7	-0.870484	-1.00143	-1.094	-0.0862514	-0.228451	0.0549027	1.21678	0.453699	-0.0549027	1.50799	1.37789	1.47378
ENSMUSG00000085786	Gm15987	-1.20417	-0.0486006	-0.751177	-1.01064	-2.04307	-2.08145	0.453856	1.41227	1.27593	0.435775	0.0486006	0.154143
ENSMUSG00000000248	Clec2g	-0.789677	0.110706	-0.436787	-1.33624	-2.60661	-2.08848	0.354743	1.74033	1.27004	0.713737	-0.110706	0.535959
ENSMUSG00000032323	Cyp11a1	-1.74544	0.188193	-0.0919596	-0.789673	-1.10253	-1.68076	0.828114	1.38296	1.60242	0.463504	0.0919596	-0.473807
ENSMUSG00000022651	Retnlg	-1.76221	-0.68938	0.247261	-1.53797	-0.247261	-0.781794	1.13626	1.48792	2.36367	-0.308582	1.15654	0.744382
ENSMUSG00000081634	Gm13621	-0.0798937	-0.265917	-0.726166	-1.43818	-0.220138	-0.910419	1.84791	1.67007	1.14125	0.989174	1.01856	0.0798937
ENSMUSG00000033107	Rnf125	-0.383586	-0.4804	-0.434328	-1.27819	-1.18684	-1.56527	1.54299	1.46046	1.67284	0.609221	0.538187	0.383586
ENSMUSG00000005474	Myl10	-0.82635	-0.707201	-0.0315942	-0.656197	-0.731738	-1.7003	1.86337	0.71665	1.39497	0.662589	0.486643	0.0315942
ENSMUSG00000022469	Rapgef3	-1.21791	-0.90533	-0.0990569	-1.54735	-1.08597	-1.38926	0.982642	0.631281	1.33321	0.431326	0.0990569	0.211389
ENSMUSG00000037169	Mycn	0.0898756	-0.591815	-0.679175	-1.36599	-1.41868	-1.98247	2.1367	1.23129	0.979464	0.6976	0.496324	-0.0898756
ENSMUSG00000041324	Inhba	-1.25306	-0.56974	-0.110445	-0.399399	0.110445	-0.149078	-0.465369	1.4894	1.79993	1.01743	1.71177	1.91047
ENSMUSG00000052270	Fpr2	-1.16731	-0.704084	0.156891	-0.529626	-0.479343	-0.195376	-0.156891	1.60802	2.06988	0.721543	1.51238	1.945
ENSMUSG00000031443	F7	-0.893094	-0.576782	-0.407068	-0.455325	-0.267477	-0.157482	0.157482	1.57188	1.55537	0.651036	1.69545	2.16662
ENSMUSG00000091449	Gm10269	-1.35373	-0.833337	0.476964	-1.3654	-0.250101	-0.338168	-0.222324	0.222324	1.51765	1.34734	1.80763	1.97927
ENSMUSG00000029086	Prom1	-1.35658	-0.831051	-0.323836	-1.77861	-0.212534	-0.810399	0.212534	1.32991	1.79471	0.28591	1.85089	1.42134
ENSMUSG00000050931	Sgms2	-1.16141	-0.495372	-0.0322095	-1.04878	-0.380942	-0.612212	0.0322095	1.60939	2.22547	0.532894	1.33148	1.49388
ENSMUSG00000030268	Bcat1	-2.47664	0.270468	-0.708695	-0.647532	-0.706196	-0.723438	-0.270468	2.31277	2.09329	1.57728	1.65235	1.73769
ENSMUSG00000053338	Tarm1	-2.70955	-0.672893	0.00814558	-0.571029	-0.705466	-0.00814558	-0.349962	1.74735	2.43208	1.74525	1.20574	2.06557
ENSMUSG00000056124	B4galt6	-1.04391	-0.524108	-0.367462	-0.505605	-0.292696	-0.253594	0.253594	1.84342	2.28575	1.53912	2.16304	2.27677
ENSMUSG00000086773	Gm16192	-2.20401	-0.953323	-0.408406	-0.883691	0.0380342	-0.0380342	-0.467591	1.24729	1.88518	0.577633	1.52666	1.76572
ENSMUSG00000045636	Mtus1	-2.34067	-0.80324	-0.311641	-1.05233	-0.0554185	0.0554185	-0.20821	1.47074	1.76362	0.67968	1.711	2.07664
ENSMUSG00000041754	Trem3	-2.64129	-0.41327	-0.247867	-1.03876	-0.117999	-0.109766	0.109766	1.57517	1.92761	0.943938	1.69381	1.47566
ENSMUSG00000042284	Itga1	-1.91892	-0.252415	-0.344007	-0.814472	-0.425091	0.00727866	-0.00727866	1.29358	1.42342	1.13727	1.66895	2.40511
ENSMUSG00000003355	Fkbp11	-2.69028	-0.0693483	0.0693483	-0.341089	-0.0825493	-0.128217	-0.256036	1.84162	1.82781	0.68526	1.46526	1.39186
ENSMUSG00000057729	Prtn3	-2.76668	-0.287744	0.146251	-1.08872	-0.146251	-0.284351	-0.715417	1.19259	1.25237	0.431381	1.0824	0.97702
ENSMUSG00000078783	Gm9733	-2.21977	-0.232815	-0.0473988	-0.830923	-0.039375	0.039375	-0.920588	1.33564	1.26807	0.932759	2.07596	2.31127
ENSMUSG00000037095	Lrg1	-2.69493	-1.04828	-0.255679	-0.229103	0.135909	-0.135909	-1.03863	0.757262	1.40333	0.830002	1.47784	1.48065
ENSMUSG00000053101	Gpr141	-2.82182	-1.03613	-0.553137	-0.551299	-0.281425	0.0208275	-0.0208275	0.516664	1.16655	0.45187	0.829274	1.12963
ENSMUSG00000029484	Anxa3	-2.37234	-0.760159	-0.0670775	-0.869942	-0.207848	-0.191907	0.0670775	0.852756	1.45104	0.480295	0.87978	0.876723
ENSMUSG00000040314	Ctsg	-3.34487	-0.429914	-0.287386	-0.990816	-0.364593	-0.761967	0.287386	1.0254	1.26241	0.344789	0.779596	0.551589
ENSMUSG00000074677	Sirpb1c	-1.00487	-0.784573	-0.887882	-0.131683	-0.286193	0.131683	-0.376711	0.947701	1.05823	1.96242	2.06375	2.735
ENSMUSG00000046245	Pilra	-1.81519	-1.37021	-0.662912	-0.640379	-0.298054	0.298054	-0.621625	1.2813	1.13933	1.64844	2.03309	2.68525
ENSMUSG00000039109	F13a1	-2.40865	-2.06481	-0.501075	-0.120843	-1.01191	-0.290484	0.155867	0.120843	2.38453	1.52213	1.09449	2.09146
ENSMUSG00000018927	Ccl6	-3.35654	-1.2665	-0.945656	-0.450114	-0.151929	0.151929	-0.559777	0.453971	1.57183	1.14935	1.45729	2.19733
ENSMUSG00000035493	Tgfbi	-3.30261	-0.731803	-0.961538	-0.705451	-0.492929	0.487249	-0.487249	0.992701	0.885924	1.24289	1.19508	2.19821
ENSMUSG00000029553	Tfec	-3.50241	-1.13711	-1.07197	-0.676278	-0.0800058	0.0800058	-0.174407	1.69447	1.96609	0.888355	1.67925	1.92455
ENSMUSG00000031722	Hp	-3.96557	-0.798552	-0.775193	-0.46475	-0.0282016	0.0282016	-1.05717	0.865837	0.905174	0.841637	1.40792	1.47322
ENSMUSG00000028523	Tctex1d1	-1.21116	-0.944624	-0.521493	-0.168163	-0.259483	0.168163	-0.470084	1.90993	2.63943	2.29283	2.78561	3.02718
ENSMUSG00000024681	Ms4a3	-4.93594	-0.0659855	-0.554891	-1.14239	-0.298959	-0.523002	0.0659855	1.94221	1.9747	1.28472	1.62259	1.48657
ENSMUSG00000026712	Mrc1	-0.755434	-0.111853	-0.0914722	-0.408452	-0.57725	0.0914722	-0.252657	1.32501	1.50794	1.71535	1.29714	2.48284
ENSMUSG00000000303	Cdh1	-0.467118	-0.362837	-0.189922	-0.0414216	-0.322294	0.0414216	-0.427239	1.2983	1.33382	2.14779	0.609404	2.13251
ENSMUSG00000078780	Gm5150	-0.449502	-0.385904	-0.576053	0.122013	-0.122013	-0.197817	-0.464596	1.16077	1.18269	2.07641	2.29468	2.38493
ENSMUSG00000020826	Nos2	-0.473382	-0.067517	-0.106263	0.067517	-0.585268	-0.253723	-0.350093	2.40166	2.52213	1.15991	0.868053	2.25813
ENSMUSG00000021263	Degs2	-0.10518	-0.303528	-0.185504	-0.225556	-0.207485	-0.131975	0.10518	1.4889	1.89443	1.14535	1.09607	1.34698
ENSMUSG00000000308	Ckmt1	-0.119689	-0.332534	-0.46468	-0.141381	-0.287606	-0.106068	0.629414	2.11383	1.79522	1.27911	0.106068	1.34733
ENSMUSG00000052271	Bhlha15	-0.0863511	-0.539112	-0.417946	-0.725538	-0.789191	-0.492124	0.0863511	1.8491	2.38605	0.886447	1.12509	0.961946
ENSMUSG00000040522	Tlr8	-2.08967	-1.95558	-1.56361	-0.255792	-0.0369342	0.05077	-1.24626	0.0369342	1.09827	0.478797	1.03851	1.69443
ENSMUSG00000026193	Fn1	-1.54698	-1.53293	-0.681724	-0.266476	0.208556	0.569966	-0.208556	-0.609451	0.724264	0.743363	1.34176	1.9151
ENSMUSG00000049988	Lrrc25	-2.55917	-1.21905	-1.40122	0.5439	-0.443246	0.00644967	-0.450733	0.135274	-0.00644967	1.34473	0.869741	1.13765
ENSMUSG00000069516	Lyz2	-2.24315	-1.37661	-1.31737	-0.125977	0.177236	0.143321	-0.221302	-0.0236163	0.0236163	0.539356	1.19263	1.3326
ENSMUSG00000024679	Ms4a6d	-2.13206	-1.19462	-1.86355	-0.194415	-0.405455	0.338794	-1.21745	0.638759	0.194415	1.42164	1.39914	1.98626
ENSMUSG00000079419	Ms4a6c	-2.02652	-1.43154	-1.82304	0.0753706	-0.0753706	0.189843	-0.476395	0.347988	-0.274256	1.56711	1.53043	1.61835
ENSMUSG00000052160	Pld4	-2.68569	-1.44504	-1.19922	0.162725	0.234258	0.841617	-0.162725	-0.363245	-0.278733	1.25648	1.04126	1.3895
ENSMUSG00000025044	Msr1	-1.12405	-0.525101	-1.08305	-0.149063	-0.579865	-0.363927	0.468249	1.83509	0.149063	1.75501	1.04141	2.31639
ENSMUSG00000036362	P2ry13	-1.0825	-1.26981	-1.47704	-0.217143	-1.00041	-0.578696	0.217143	1.15867	0.734534	1.54044	1.45163	2.10625
ENSMUSG00000072596	Ear2	-1.29648	-1.50214	-0.825958	-0.696372	-0.292722	-0.115684	1.23303	0.115684	1.19865	0.869988	1.93248	1.89499
ENSMUSG00000030427	Lilra6	-1.42761	-1.56713	-1.31871	-0.152878	-0.344186	-0.0488496	0.650327	0.0488496	1.06013	1.10306	1.28166	1.7741
ENSMUSG00000043832	Clec4a3	-1.50598	-1.52995	-1.36232	0.358386	-0.650076	-0.49358	0.582026	-0.259286	0.259286	1.62804	1.56437	1.77314
ENSMUSG00000052013	Btla	-1.54088	-1.37782	-1.25932	0.253458	-0.418235	-0.253458	0.853838	1.58243	-0.293669	2.24769	1.3312	1.94899
ENSMUSG00000024621	Csf1r	-1.36337	-2.07163	-1.99811	-0.196815	-1.13307	-0.521685	1.16161	0.196815	0.542354	1.85695	1.10366	1.71442
ENSMUSG00000032691	Nlrp3	-2.06542	-1.82094	-0.678302	-0.0932882	-0.876086	0.0932882	0.337484	-0.175852	0.896425	1.32474	0.968051	1.6156
ENSMUSG00000058818	Lilrb3	-2.30667	-1.80266	-1.90703	-0.0471818	-0.434083	0.00442288	-0.00442288	0.126171	0.0853569	0.911787	0.823775	1.4095
ENSMUSG00000074417	Gm14548	-2.56889	-1.83389	-1.8036	-0.454759	-0.580547	0.00374977	-0.00374977	0.299277	0.947209	0.849032	1.09759	1.76498
ENSMUSG00000040249	Lrp1	-2.73405	-1.85703	-1.75602	-0.959828	-0.217992	0.217992	-0.222541	0.5888	0.521768	0.767885	1.53733	1.86078
ENSMUSG00000046805	Mpeg1	-3.27279	-0.912839	-1.66842	-0.119742	-0.356229	0.119742	0.911072	0.809815	-0.161771	1.32266	0.967596	1.51028
ENSMUSG00000028874	Fgr	-2.06245	-1.46885	-1.03871	-0.100356	-0.304598	-0.149529	0.100356	1.04776	1.07204	1.82445	1.67199	2.07335
ENSMUSG00000029915	Clec5a	-2.38732	-1.00201	-0.728743	-0.439122	-0.363876	-0.0459646	0.0459646	1.67707	1.5338	1.26693	1.62556	2.05635
ENSMUSG00000062991	Nrg1	-2.35634	-1.12885	-1.9923	-0.274738	-1.33808	-0.0157161	0.0157161	1.39757	1.27166	0.542732	0.944773	1.537
ENSMUSG00000066684	Pilrb1	-2.17686	-0.693946	-0.485298	-0.485233	-0.209488	-0.264974	0.209488	1.12285	1.32196	1.40743	1.47208	1.55361
ENSMUSG00000058624	Gda	-2.18331	-0.928296	-0.825788	-0.76717	-0.254419	0.0136388	-0.0136388	1.05806	1.18876	0.737601	1.38856	1.70631
ENSMUSG00000046908	Ltb4r1	-1.87857	-1.433	-0.602776	-1.47915	-0.674861	-0.334077	0.334077	0.909868	1.52632	0.661816	1.25359	1.66123
ENSMUSG00000035004	Igsf6	-1.61817	-0.941241	-0.591817	-1.02097	-0.383992	-0.528828	0.383992	1.43425	1.77696	0.885037	1.5998	1.6363
ENSMUSG00000042265	Trem1	-1.95374	-1.32666	-0.549035	-1.08758	-1.04634	-0.690781	0.549035	1.11924	1.54685	1.10032	1.11696	1.62157
ENSMUSG00000031444	F10	-1.33566	-1.0937	-0.715225	-0.873286	-0.856105	-0.497627	0.497627	1.67172	2.28489	1.03409	1.67926	2.1266
ENSMUSG00000032786	Alas1	-1.38221	-0.994524	-0.40202	-0.616881	-0.708865	-0.639453	0.40202	1.5248	2.42977	1.22307	1.37562	1.57642
ENSMUSG00000049625	Tifab	-2.41889	-1.47862	-0.946911	-1.56675	-0.889557	-0.216999	0.685195	1.00239	1.39711	0.216999	1.012	1.57324
ENSMUSG00000059498	Fcgr3	-2.84333	-1.09536	-0.716281	-1.10851	-0.605326	-0.465992	0.754623	0.831687	1.63744	0.465992	1.00143	1.16253
ENSMUSG00000026581	Sell	-3.27689	-0.650325	-0.606792	-1.44681	-0.347742	-0.262255	1.0327	1.04056	1.62083	0.262255	1.34564	1.44269
ENSMUSG00000038517	Tbkbp1	-2.70081	-1.5135	-1.06875	-1.09102	-0.64427	-0.254201	0.441037	0.254201	0.546624	0.432581	0.964209	0.965012
ENSMUSG00000078122	F630028O10Rik	-2.53751	-1.49906	-0.947159	-1.11364	-0.28254	-0.68076	0.856727	0.922796	0.772498	0.28254	0.897337	0.736296
ENSMUSG00000079227	Ccr5	-3.41587	-2.50016	-2.70976	-0.668963	-1.97759	-0.808818	0.668963	0.872246	0.899198	2.13783	1.29619	2.3866
ENSMUSG00000049103	Ccr2	-3.79276	-3.17003	-2.88091	-1.06721	-0.993364	-0.505211	0.505211	0.706085	1.01645	1.79778	1.77795	2.27601
ENSMUSG00000025804	Ccr1	-3.65656	-2.2067	-2.01718	-0.924882	-1.15021	-0.216763	0.216763	0.715187	1.29208	1.41176	1.29775	2.06775
ENSMUSG00000085872	Gm11505	-3.71105	-2.96434	-1.71857	-1.425	-0.868099	-1.45654	0.868099	1.86299	2.35291	1.53018	1.61587	1.72268
ENSMUSG00000040152	Thbs1	-3.19292	-3.20974	-1.17037	-1.51727	-1.40838	-1.04357	1.04357	1.25836	2.98398	1.75798	2.10623	2.50839
ENSMUSG00000022824	Muc13	-3.16792	-1.92065	-2.12307	-1.163	-1.76307	-1.9492	2.61553	1.80927	1.841	2.07753	1.59101	1.163
ENSMUSG00000022346	Myc	-2.10161	-2.00733	-1.89072	-1.51807	-1.63589	-1.98513	2.54405	2.19181	1.90428	1.95467	1.72331	1.51807
ENSMUSG00000015970	Chdh	-2.01636	-1.84338	-1.57196	-1.90527	-1.78839	-1.61995	2.67267	2.52	2.77859	1.57196	2.35763	1.89608
ENSMUSG00000075269	Bex6	-2.87124	-2.4597	-2.87124	-1.70313	-1.75339	-1.53853	2.55148	2.04836	1.53853	2.84261	2.61647	2.07488
ENSMUSG00000055541	Lair1	-2.64575	-2.2055	-2.05543	-1.47054	-1.74913	-1.16153	1.33088	1.33548	2.08765	1.16153	1.21163	1.35249
ENSMUSG00000060131	Atp8b4	-3.58556	-2.0373	-1.72532	-1.48489	-1.44098	-1.21379	1.26624	1.52714	1.77694	1.21379	1.31717	1.34369
ENSMUSG00000030154	Klrb1f	-2.41048	-2.59062	-2.42369	-1.16889	-1.3177	-1.56532	1.41018	1.16889	1.45157	2.01594	1.42497	1.32245
ENSMUSG00000022372	Sla	-3.07265	-2.55754	-1.73715	-0.817357	-0.792427	-0.612782	0.823183	0.612782	1.07535	0.693156	1.00215	1.02281
ENSMUSG00000039315	Clnk	-1.40489	-1.74997	-2.28363	-0.610804	-1.17905	-1.6303	2.68072	1.46298	1.2549	1.87089	1.24312	0.610804
ENSMUSG00000004709	Cd244	-2.1052	-1.74468	-2.01029	-0.737001	-2.08286	-1.07096	2.72712	0.852916	1.1279	1.45282	0.737001	1.0955
ENSMUSG00000054342	Kcnn4	-2.03236	-2.66451	-1.36647	-1.17507	-1.10326	-1.10119	2.34279	1.10119	1.14147	1.4894	1.17578	1.12379
ENSMUSG00000085550	Gm15658	-1.54289	-2.86764	-2.62956	-0.51974	-1.78155	-1.88947	1.99953	1.05452	1.00594	1.45035	1.17303	0.51974
ENSMUSG00000030142	Clec4e	-1.62816	-2.3671	-2.6019	-0.822821	-1.29171	-1.19341	1.29202	0.891866	1.01144	1.1983	0.822821	1.00527
ENSMUSG00000007682	Dio2	-1.5708	-1.46638	-1.28727	-1.34191	-1.3603	-1.31466	2.12881	2.28932	2.37188	1.28727	1.77031	1.43431
ENSMUSG00000022018	Rgcc	-1.16582	-1.04795	-0.63554	-1.81834	-1.84791	-2.25919	0.63554	2.10138	2.11429	1.34794	1.69445	1.36689
ENSMUSG00000073470		-1.70067	-0.681645	-0.986757	-1.37705	-1.56633	-1.75588	1.46278	1.75337	2.1285	0.681645	0.818977	0.974985
ENSMUSG00000052126		-1.28963	-0.379801	-1.42674	-2.25706	-1.01806	-0.844297	1.58289	1.95695	1.92278	0.379801	0.951528	1.20118
ENSMUSG00000015437	Gzmb	-1.2379	-0.8814	-0.313797	-1.36818	-1.23416	-1.45325	2.4699	2.17274	2.68126	1.46858	1.04137	0.313797
ENSMUSG00000001739	Cldn15	-1.89546	-1.34104	-1.10038	-0.857735	-1.07892	-0.824029	0.824029	1.79796	2.07224	1.11291	1.76763	1.78797
ENSMUSG00000053063	Clec12a	-2.45736	-1.12393	-1.02046	-1.49536	-0.900855	-1.31921	0.900855	1.67564	2.25705	1.23954	1.70715	1.45755
ENSMUSG00000063234	Gpr84	-1.84107	-1.3736	-1.4892	-1.56936	-0.965474	-1.29251	0.965474	1.6365	1.99912	1.77869	1.64478	1.45587
ENSMUSG00000051314	Ffar2	-1.93424	-1.65891	-1.27675	-1.34368	-1.27502	-1.20485	1.20485	1.93016	1.74814	1.64605	1.82756	2.06345
ENSMUSG00000029275	Gfi1	-1.65831	-1.69311	-1.20041	-1.30795	-0.946592	-1.31671	0.946592	2.09547	2.42377	1.40295	1.57794	1.46116
ENSMUSG00000006442	Srm	-2.85836	-0.665128	-1.52034	-1.18065	-1.17315	-1.05687	0.665128	1.88068	1.44716	1.46149	1.46177	1.30943
ENSMUSG00000020323	Prss57	-2.29379	-1.42746	-0.712392	-1.49886	-1.22253	-1.78989	0.712392	1.32333	1.97779	1.02505	1.43509	0.921366
ENSMUSG00000004612	Nkg7	-2.73162	-0.872932	-0.626151	-1.54995	-0.750768	-1.37536	1.24521	1.36405	1.897	0.804533	1.2305	0.626151
ENSMUSG00000032373	Car12	-1.47913	-1.33968	-1.21313	-1.38198	-1.69858	-1.5603	1.46165	2.18696	1.21313	1.84902	1.51903	1.63292
ENSMUSG00000042345	Ubash3a	-1.40515	-1.7304	-1.5895	-1.30147	-1.36821	-1.56122	2.09665	1.88994	1.46403	1.58	1.39998	1.30147
ENSMUSG00000091780	Sco2	-1.77982	-1.46448	-0.984814	-1.57688	-1.98383	-1.00892	1.27594	1.83294	0.984814	1.51902	1.21234	1.12577
ENSMUSG00000067767	Clec4b2	-1.20163	-1.20163	-1.08788	-1.10966	-0.777414	-0.76391	2.13518	1.54905	2.08783	0.76391	1.5664	1.50332
ENSMUSG00000030137	Tuba8	-2.01751	-1.19203	-1.02835	-0.84357	-0.785232	-1.07662	2.0452	1.78622	1.98921	1.41573	1.29584	0.785232
ENSMUSG00000002289	Angptl4	-2.42654	-1.92899	-1.39088	-0.962933	-1.40076	-1.33658	1.20406	1.02942	1.10518	1.03	1.31332	0.962933
ENSMUSG00000027843	Ptpn22	-2.0887	-2.1725	-1.80444	-1.13301	-0.931322	-0.642013	1.28418	0.642013	0.901024	0.93767	0.838466	1.15771
ENSMUSG00000079293	Clec7a	-2.32524	-1.94487	-1.63208	-0.896142	-0.718685	-0.619189	1.33143	0.653156	0.619189	1.5765	1.24571	1.77761
ENSMUSG00000001986	Gria3	-2.49034	-1.63455	-1.29973	-0.666839	-0.836501	-0.804621	1.11144	0.666839	1.09882	1.68816	1.43179	1.21198
ENSMUSG00000019122	Ccl9	-2.86104	-1.27944	-1.23969	-0.67474	-1.03821	-0.873993	2.23284	0.67474	1.08605	1.62998	1.31254	1.15733
ENSMUSG00000033777	Tlr13	-1.96107	-1.80535	-0.0965432	-0.720417	-1.47843	-1.13794	0.721924	1.40873	0.0965432	1.75408	1.70871	1.78273
ENSMUSG00000044309	Apol7c	-2.12817	-1.41123	-2.08236	1.62608	-1.15175	0.129233	2.54197	1.69208	-0.287449	2.71678	-0.129233	1.54983
ENSMUSG00000027398	Il1b	-2.01954	-1.91287	-2.53067	1.55285	-1.32978	-0.886327	1.79745	0.932171	-0.422391	3.16202	0.422391	1.06039
ENSMUSG00000023349	Clec4n	-1.18844	-1.44198	-1.5056	0.921228	-0.575484	-0.668123	0.882076	0.499356	-0.499356	3.31478	1.11288	2.30526
ENSMUSG00000021624	Cd180	-2.45032	-2.80175	-2.7242	-0.0662871	-0.829813	-0.524242	2.40583	0.0810343	0.0662871	1.72909	1.12397	1.26198
ENSMUSG00000050919	Zfp366	-1.52602	-1.09218	-1.54618	0.431574	-1.22301	-0.756149	1.59423	1.5588	-0.276531	2.70188	0.276531	1.68785
ENSMUSG00000022504	Ciita	-1.23812	-1.42303	-1.82273	0.125237	-1.39196	-0.749651	2.12524	1.04415	-0.125237	2.75307	1.21119	1.49222
ENSMUSG00000016498	Pdcd1lg2	-1.11627	-1.42116	-1.47851	-0.261835	-1.4524	-1.0235	2.54101	2.10926	0.261835	2.83534	0.652047	1.78337
ENSMUSG00000054203	Ifi205	-2.01405	-1.51683	-1.57257	0.603557	-1.03502	-0.648748	1.85031	1.82214	-0.603557	3.10191	0.996023	1.73561
ENSMUSG00000032068	1600029D21Rik	-2.35366	-1.01866	-2.15633	0.0808758	-1.44145	-0.303346	0.933303	2.49418	-0.0808758	3.06947	1.29468	2.43827
ENSMUSG00000040552	C3ar1	-1.50748	-1.96822	-1.76368	0.833961	-1.01373	-1.30467	0.936626	-0.155655	0.155655	1.96409	0.823768	0.912957
ENSMUSG00000074147		-1.20811	-1.8832	-1.65172	0.677509	-1.60647	-0.0275413	1.51641	0.0275413	0.0850636	1.49425	-0.215248	1.02039
ENSMUSG00000030156	Cd69	-0.259314	-2.27731	-2.36514	-1.00208	-1.71595	-1.41655	0.796164	0.431287	0.259314	1.22229	0.917214	0.895136
ENSMUSG00000020399	Havcr2	-0.028987	-0.252889	-0.984999	-0.0680238	-0.561983	-0.0999377	2.59733	1.46999	0.028987	2.21411	0.807164	1.53491
ENSMUSG00000005947	Itgae	-0.581652	-0.0686918	-0.93833	0.00978858	-0.380671	-0.00978858	2.05755	1.71745	-0.193873	2.16931	0.661429	1.55155
ENSMUSG00000055546	Timd4	-0.944251	-0.72433	-0.38368	0.255669	-0.424711	-0.342094	1.38358	1.65697	-0.255669	3.01187	1.1999	1.85278
ENSMUSG00000030165	Klrd1	-0.0992673	-0.890781	-0.890781	0.0992673	-0.640374	-0.203002	2.90376	-0.428749	0.11916	3.17593	0.96542	2.15121
ENSMUSG00000037827	Gm5884	-2.65123	-1.59843	-2.60191	-1.7794	0.802709	-2.48926	1.28988	-0.0375435	1.35094	0.988727	0.0375435	0.945902
ENSMUSG00000091644	Gm17590	-3.58704	-0.581599	-3.34138	-0.103413	-1.5903	-0.990615	1.35077	0.103413	0.622266	0.621666	0.46381	0.24655
ENSMUSG00000076749	Tcrg-C1	-4.18407	-1.31499	-1.92179	-2.17634	-1.33146	-2.2022	2.59161	3.49522	3.59516	2.85121	1.94888	1.31499
ENSMUSG00000027962	Vcam1	-0.29655	-0.510641	-0.439285	-0.558246	-0.629086	-0.58602	2.21329	2.49695	3.11939	0.29655	0.827817	0.577306
ENSMUSG00000076752	Tcrg-C2	-0.674953	-0.32986	-0.142743	-0.944836	-0.803245	-0.763378	3.47287	2.45262	3.8724	1.95455	1.11868	0.142743
ENSMUSG00000087538	Gm16341	-0.68216	-0.68216	-0.68216	-0.68216	-0.466254	-0.68216	3.0424	2.02555	1.15796	1.82081	1.02479	0.466254
ENSMUSG00000007480	Mc5r	-0.619209	-0.742087	-1.02816	-0.456695	-0.784526	-0.90603	3.55331	1.13825	0.85329	1.92021	0.746349	0.456695
ENSMUSG00000023828	Slc22a3	-0.702212	-1.34443	-1.24933	-0.608528	-1.02231	-1.40312	3.47164	1.84183	1.436	1.98356	1.53791	0.608528
ENSMUSG00000022309	Angpt1	-0.504312	-1.80576	-1.81603	-1.10067	-1.25269	-1.69958	4.01965	1.50208	1.1905	1.55272	1.21172	0.504312
ENSMUSG00000008843	Cldn13	-0.377375	-0.482829	-0.482829	-0.380287	0.398455	0.0984236	1.46683	-0.0984236	-0.482829	0.577059	1.47334	1.41528
ENSMUSG00000083677	Gm11699	-0.184327	-0.171245	-0.0347628	-0.424876	-0.638397	0.0347628	2.19673	-0.479716	0.707043	1.46965	1.532	0.579789
ENSMUSG00000030149	Klrk1	-0.0840737	-0.530038	-0.623042	0.274773	-0.551733	-0.367544	1.3406	-0.118765	0.0840737	2.62196	0.592371	1.8803
ENSMUSG00000024675	Ms4a4c	-0.0747501	-0.706459	-0.775203	0.207792	-0.214488	-0.276795	0.712923	-0.347491	0.0747501	2.48446	1.74367	1.3447
ENSMUSG00000004655	Aqp1	0.0224824	-1.0552	-1.23411	-0.539911	0.187036	-0.0224824	1.81011	-0.385018	-0.50328	0.567413	2.17413	1.90805
ENSMUSG00000059639	Clec4a4	-0.540212	-0.833274	-0.833274	0.58517	-0.230367	-0.446248	1.69572	0.230367	-0.468086	2.01907	1.46869	0.876432
ENSMUSG00000044827	Tlr1	-0.386467	-0.925349	-0.892157	0.563547	-0.325599	-0.188889	1.15845	0.188889	-0.30121	1.95541	0.860771	1.01528
ENSMUSG00000074419	Gm15448	-0.552735	-1.12354	-0.789859	0.0198221	-0.47058	0.303603	1.94763	-0.145213	-0.0198221	1.57238	0.458572	1.24756
ENSMUSG00000021880	Rnase6	-0.862094	-0.994381	-1.42452	0.482682	-0.74655	0.092165	1.68917	-0.092165	-0.613138	1.10101	0.881037	0.91919
ENSMUSG00000024399	Ltb	0.213664	-2.35061	-1.57756	-0.277493	-0.768988	-1.00876	2.59521	-0.213664	0.264302	1.5698	1.04363	0.736181
ENSMUSG00000037940	Inpp4b	-0.181865	-1.87658	-2.11541	-0.327498	-0.722072	-0.997536	2.79767	0.564816	0.181865	1.68333	0.522503	0.221158
ENSMUSG00000058728	Cd300c	-0.0298214	-0.946586	-0.234073	-0.638714	-0.103531	-0.681054	3.51428	0.0298214	1.45839	1.0711	1.3956	1.08315
ENSMUSG00000036526	Card11	-0.0247657	-0.571785	-0.789073	0.0247657	-0.364274	-0.369531	2.70247	0.718473	-0.271927	1.63001	0.47193	0.699644
ENSMUSG00000039013	Siglec5	-0.249326	-0.716539	-0.703882	-0.541759	-0.659656	-0.670549	3.05944	0.249326	0.407639	0.996584	0.786983	0.339668
ENSMUSG00000044811	AF251705	-0.153046	-0.910571	-0.236074	-0.0666089	-0.234472	-0.16638	2.71944	0.0666089	1.13691	1.47294	0.881045	1.27464
ENSMUSG00000050473	Slc35d3	0.149025	-1.0268	-1.18439	-0.559196	-0.163381	-0.287754	2.75898	-0.149025	0.725886	1.19008	1.36148	0.859671
ENSMUSG00000028332	Hemgn	-0.390749	-1.52967	-1.1837	-0.568917	0.125152	0.0150401	2.40131	-0.0980712	-0.0150401	0.635219	1.28165	1.0378
ENSMUSG00000029372	Ppbp	-0.0950336	-1.11371	-1.45657	-1.17224	-0.614813	-0.336433	2.32291	0.897689	0.245072	0.0950336	0.402895	0.909969
ENSMUSG00000091604	Gm17349	-0.449581	0.463887	0.220611	0.759711	0.702395	0.707218	-0.0707872	-0.524425	-0.15289	-0.501227	0.0707872	-0.254947
ENSMUSG00000026939	Tmem141	-0.417285	0.361647	0.303413	0.814191	0.524323	0.44655	-0.760491	-0.266175	0.0547178	-0.0547178	-0.706017	-0.245027
ENSMUSG00000043091	Tuba1c	-0.35142	0.632595	0.642587	0.327965	0.525199	0.571779	-0.564107	-0.0723297	0.0501413	-0.285358	-0.0591998	-0.0501413
ENSMUSG00000069314		-0.173515	0.485474	0.617305	0.551357	0.604258	0.579906	-0.819563	-0.130595	-0.116294	-0.0492052	0.0492052	-0.0827869
ENSMUSG00000075029	4930558J22Rik	-0.0699562	-0.147636	0.554062	0.35563	0.520742	0.594214	-1.07748	-0.8655	0.403427	-0.436075	-0.217388	0.0699562
ENSMUSG00000072115	Ang	-0.490482	0.378277	0.534085	0.567997	0.688917	1.00602	-0.0235583	-0.133669	-0.186037	-0.209051	0.0168381	-0.0168381
ENSMUSG00000028251	Tstd3	-0.29373	0.0327297	-0.00747811	0.392657	0.765094	0.83202	-0.493352	-0.319266	-0.0844387	-0.297513	0.00747811	0.0657113
ENSMUSG00000028212	Ccne2	-0.767635	0.628122	0.408252	0.436091	0.563081	0.497362	-0.455934	0.016144	-0.016144	-0.223379	-0.295347	-0.0180662
ENSMUSG00000087330	Gm11616	-0.781052	0.582595	0.586263	1.2027	0.790539	1.23219	-0.690265	-0.504713	-0.141489	-0.668393	-0.662938	0.141489
ENSMUSG00000034471	Caskin2	-0.52541	0.720358	0.586158	0.89435	0.933859	1.14614	-0.727764	-0.0670881	0.0296575	-0.219632	-0.179128	-0.0296575
ENSMUSG00000019917	2025-09-10	-0.751395	0.180272	0.377434	0.40483	0.494341	0.668385	-1.41741	-0.968341	-0.280234	-0.396466	-0.180272	0.207934
ENSMUSG00000070490	Gm10293	-0.349359	0.0503855	0.550616	-0.0503855	0.413293	0.312026	-0.431906	0.384016	0.412202	-0.448641	-0.62165	-0.0624058
ENSMUSG00000036825	Ssx2ip	-0.49198	0.256177	0.284223	-0.0624564	0.124138	0.0624564	-1.12592	0.129239	0.0759988	-0.685742	-0.483669	-0.534069
ENSMUSG00000038807	Rap1gap2	-0.607965	-0.308543	0.197288	0.377882	0.588646	0.72923	-0.0258485	0.146724	-0.245262	0.0258485	-0.360486	-0.107907
ENSMUSG00000026809	1700026L06Rik	-0.226033	-0.336977	-0.0863094	0.834385	0.360813	1.11318	-0.218418	-0.31613	-0.526023	0.114132	0.0863094	0.256832
ENSMUSG00000024678	Ms4a4d	-0.246035	-0.20853	0.0566565	0.844631	0.595321	0.645436	0.225467	-0.615761	-0.517337	0.0495454	-0.0495454	-0.0505046
ENSMUSG00000030032	Wdr54	-0.112618	0.0895037	-0.00909689	0.991395	0.87011	1.23584	-0.0293979	-0.456389	-0.389816	0.0308483	-0.0182388	0.00909689
ENSMUSG00000063911	Tdgf1-ps2	0.223195	0.181319	0.134186	-0.340355	-0.232123	0.471814	-0.738693	-0.551913	-0.766369	0.0393149	0.542699	-0.0393149
ENSMUSG00000027313	Chac1	-0.766287	1.27339	1.48574	0.27356	0.511012	0.337522	-1.80633	-0.339615	0.662434	-0.518528	-0.27356	-0.365424
ENSMUSG00000018983	E2f2	-1.12426	0.589105	0.676167	0.642411	1.0092	1.30548	-2.20636	-0.961467	-0.49093	-0.682707	-0.119746	0.119746
ENSMUSG00000017144	Rnd3	-1.0288	-0.316727	-0.0200208	0.670316	0.571835	0.964538	-1.21399	-0.755831	-0.298707	0.0200208	0.0480488	0.225281
ENSMUSG00000080712	Hist3h2bb-ps	-1.51708	0.158676	0.154989	0.210997	0.587037	0.613926	-1.50474	-0.686421	-0.576348	-0.345305	0.00685043	-0.00685043
ENSMUSG00000073867	AA474408	-0.054761	0.0350522	-0.199784	0.572258	1.61799	1.56132	-0.0350522	-0.255821	-0.393877	0.253734	-0.331394	0.49622
ENSMUSG00000035202	Lars2	-0.199972	-0.0664349	0.0664349	0.676415	1.40325	1.42958	-0.0683606	-0.0992482	-0.26673	0.212607	-0.287584	0.505237
ENSMUSG00000082697	Gm12913	-0.106732	0.106614	-0.29118	0.915454	2.19926	1.93635	-0.136402	-0.106614	-0.771178	0.319165	-0.195513	0.783228
ENSMUSG00000076617	Ighm	0.111001	-1.09434	0.0985808	1.64485	1.30912	1.34456	-0.358946	-1.2639	-0.734751	0.16815	-0.0985808	-0.156898
ENSMUSG00000086436	Gm13690	-0.173551	0.483455	-1.50894	0.718922	0.173551	0.253641	0.703644	0.332556	-0.456972	-0.371257	-0.780479	-0.405622
ENSMUSG00000082127	Gm13577	0.0573857	-0.222451	-0.355082	0.721788	0.286882	1.03677	0.855326	0.220681	-0.293625	-0.427293	-0.114836	-0.0573857
ENSMUSG00000080993	Gm12903	-0.960118	-0.00176692	-0.529734	0.0423089	0.0506597	0.750142	0.0399966	0.00176692	0.377209	-0.792494	-0.530017	-1.0632
ENSMUSG00000068551	Zfp467	-0.0623368	-1.00814	-0.771622	0.797478	0.366535	0.823877	0.458286	-1.30699	-1.02941	0.16367	0.0623368	-0.497488
ENSMUSG00000084340	Gm14766	1.29748	0.000154474	-1.04004	0.756908	0.418049	0.150993	-0.240915	0.341557	-0.911272	-0.460634	-0.000154474	-0.263282
ENSMUSG00000078891	Gm11008	0.359802	0.456063	-0.0148992	-0.179579	0.279899	0.0148992	1.2104	0.505764	-0.662443	-0.675789	-0.845386	-0.374435
ENSMUSG00000083808	Gm3828	0.550319	0.24417	0.270194	-0.292284	-0.00581986	0.206661	-2.05602	-2.05602	-1.03717	0.471687	-0.583656	0.00581986
ENSMUSG00000055148	Klf2	0.046066	1.23182	2.40402	0.772989	1.20336	1.34456	-1.85934	-2.24997	-0.046066	-1.81657	-1.12214	-0.974488
ENSMUSG00000080741	Gm11398	-0.402937	0.427998	1.67874	0.876591	0.735585	1.0427	-1.61778	-0.839035	0.147977	-0.713263	-0.967196	-0.147977
ENSMUSG00000069304		0.0920538	0.694873	1.0086	-0.284467	0.114039	0.568583	-1.60651	-0.0920538	0.418855	-1.11519	-0.790986	-0.401494
ENSMUSG00000031824	6430548M08Rik	0.170645	0.286522	0.193749	-0.467568	0.0147249	0.211167	-1.5139	-1.10384	-0.39038	-1.05259	-0.0147249	0.055093
ENSMUSG00000039217	Il18	1.41669	-0.0823619	-0.116605	1.33698	0.993921	1.38171	-0.418747	-0.418747	0.0823619	-0.418747	-0.418747	0.49008
ENSMUSG00000030365	Clec2i	0.274353	-0.160606	-0.0371885	1.45401	1.07349	1.17042	0.187484	-0.843423	-0.561239	0.0371885	-0.493468	-0.201097
ENSMUSG00000081562	Gm11575	1.41094	0.90836	0.770205	0.56952	0.952881	0.0764746	-1.13186	-1.99447	-0.629357	-0.27156	-1.99447	-0.0764746
ENSMUSG00000068854	Hist2h2be	1.34946	1.50401	2.09809	0.693896	0.719956	0.935213	-1.00158	-1.77407	-0.693896	-1.29613	-1.34469	-1.10761
ENSMUSG00000069307	Hist1h2bq	1.90438	1.05105	2.17051	0.0128455	0.233297	0.558747	-1.6066	-1.16668	-0.0128455	-1.6516	-1.86733	-0.653337
ENSMUSG00000062785	Kcnc3	2.89954	1.32821	1.65146	1.42614	0.820918	0.675081	-1.40409	-1.2152	-0.675081	-0.701399	-1.22162	-1.23833
ENSMUSG00000092131	BC050972	2.67241	1.09294	1.40136	0.648424	-0.485547	0.214006	0.0434278	-1.20863	-0.820229	-0.660706	-0.805733	-0.0434278
ENSMUSG00000081679	Gm11874	2.35192	0.798972	1.34432	-0.524169	0.542837	0.937627	-1.08568	-0.522777	-1.16137	0.221492	-1.31085	-0.221492
ENSMUSG00000086550	1810007I06Rik	1.35818	0.712316	1.54822	-0.558249	1.58366	1.33931	-0.558249	-0.558249	-0.558249	-0.558249	-0.558249	0.558249
ENSMUSG00000079067	Hmgn2-ps1	-0.139839	0.28327	0.545656	0.484344	-0.255274	0.293211	0.139839	-1.68082	0.427495	-0.935205	-1.54112	-1.39909
ENSMUSG00000072825	Cep170b	0.965659	0.587101	0.173078	-0.0750737	1.09584	0.378147	0.00122596	-0.00122596	-1.5008	-1.23869	-2.25682	-0.934232
ENSMUSG00000045391	1700120B22Rik	1.77549	1.21699	1.12008	-0.650192	-0.0394535	0.0394535	0.0810218	0.404499	-0.458906	-0.648194	-1.03123	-0.154616
ENSMUSG00000031762	Mt2	1.40999	1.2552	1.8812	0.0628047	-0.906557	0.112732	-0.889249	-0.0665656	0.220881	-0.125237	-0.837488	-0.0628047
ENSMUSG00000059237	Ppp1r2-ps4	1.43754	0.309305	0.886854	-1.00508	-0.462432	0.339261	-0.439151	-1.00508	-0.275948	0.15898	0.265091	-0.15898
ENSMUSG00000081248	Gm13787	1.53711	-0.0426266	0.0426266	0.749326	0.409918	0.510936	1.0731	-0.948365	-0.465436	-1.12363	-3.27268	-0.837227
ENSMUSG00000040557	Wbscr27	2.06181	0.0623173	0.284713	0.497068	0.319186	-0.0623173	0.558378	-2.05344	-1.90905	-1.24106	-1.95408	-1.56057
ENSMUSG00000081376	Gm11694	-0.190401	1.20116	0.718247	1.50681	0.190401	1.09032	1.15057	-1.63754	-1.63754	-0.80701	-1.63754	-0.349396
ENSMUSG00000083461	Gm12935	1.75598	0.985927	-0.802696	0.777671	0.438851	1.26532	1.16622	-0.802696	-0.802696	-0.802696	-0.802696	-0.438851
ENSMUSG00000022899	Slc15a2	2.43426	0.107801	-0.440973	0.545395	0.820447	0.0676104	0.946215	-0.29053	-1.75606	-0.339697	-0.0676104	-1.01801
ENSMUSG00000091542	Gm17167	3.15539	0.298477	0.214286	0.481879	-0.0915025	0.0915025	0.357312	-0.368187	-0.366925	-0.506682	-0.661969	-0.768435
ENSMUSG00000090104	Gm16241	3.42597	0.282477	0.0773874	0.657562	-0.0773874	0.182358	0.639064	-0.739599	-0.718076	-0.205516	-0.560201	-0.416487
ENSMUSG00000068226	Gm6723	1.97531	0.75467	-1.29192	-0.0214375	0.50137	0.333721	0.0214375	0.277179	-0.622467	-1.29192	-1.29192	-1.29192
ENSMUSG00000023826	Park2	2.10558	0.0896494	0.0807246	0.621713	-0.0807246	0.25084	1.55161	-0.495123	-0.234449	-0.294488	-0.289295	-0.441695
ENSMUSG00000037921	Ddx60	2.3053	-0.0470613	0.0421454	1.00141	0.420261	0.411187	1.54131	-1.08861	-0.0421454	-0.155187	-0.25673	-0.471037
ENSMUSG00000036944	Tmem71	1.37988	-0.487224	0.0864728	0.381705	0.240249	0.215735	1.84698	-1.279	-0.0881549	-0.689415	-0.310913	-0.0864728
ENSMUSG00000082405	Gm16021	-0.194583	-0.191219	1.74718	0.694183	0.34227	0.00235446	0.888499	-0.00235446	0.520979	-1.0966	-1.0966	-0.65217
ENSMUSG00000091058	Gm17538	0.844714	-0.0348536	-0.183893	0.549089	0.181211	0.0348536	-0.762568	0.86331	0.358902	-2.0702	-1.37849	-1.67368
ENSMUSG00000092246	Gm20493	-1.25409	1.0256	1.23665	0.433073	0.149368	0.491116	-0.149368	0.346531	-1.39834	-0.347645	-2.18779	-1.09218
ENSMUSG00000041845	Rhod	0.313226	0.0417746	0.0290687	1.66124	-0.0290687	2.47616	1.53714	-0.168406	-0.604562	-0.614984	-0.682795	-0.540568
ENSMUSG00000082099	Gm12013	0.960272	1.16361	-2.1887	0.911437	0.623626	0.47287	-0.0277086	-0.326201	-0.117727	0.0277086	-2.1887	-1.30287
ENSMUSG00000090215	Trim34b	1.83396	1.41713	1.67183	-0.540462	-0.771758	-0.871007	1.15463	0.540462	0.670406	-0.578065	-1.07906	-1.07906
ENSMUSG00000032737	Inppl1	0.46019	1.21436	1.47235	-0.650121	-1.06716	-0.357023	0.393142	0.357023	0.711221	-1.33465	-1.79168	-1.37615
ENSMUSG00000082276	Gm13885	0.563108	0.573234	0.076589	-1.19585	-0.076589	0.161931	-1.19585	-1.19585	-1.19585	-0.557642	1.3785	0.122575
ENSMUSG00000081740	Gm14279	0.590632	1.21679	1.10602	-0.393998	-0.0285676	-1.4185	-0.379977	-0.454016	0.0285676	0.52211	-0.530017	0.552269
ENSMUSG00000031227	Magee1	0.553366	0.740367	0.784708	0.830828	0.695864	1.04588	-0.553366	-0.905775	-0.866083	-0.763006	-1.02929	-0.645293
ENSMUSG00000032258	Lca5	0.821607	0.753094	0.936912	0.839005	0.683105	0.750287	-0.683105	-0.716846	-0.862981	-0.761688	-1.13185	-0.692906
ENSMUSG00000061186	Sfmbt2	0.758985	0.609682	0.792965	1.12949	0.763024	0.493778	-0.493778	-0.584704	-0.677707	-0.88133	-0.684509	-0.717478
ENSMUSG00000006651	Aplp1	0.988456	0.882058	1.02022	1.19794	0.56131	0.970925	-0.646384	-0.794011	-0.56131	-0.677	-0.674992	-0.653892
ENSMUSG00000038718	Pbx3	0.374094	0.85001	0.808734	0.551598	0.613617	0.464567	-0.374094	-1.08664	-0.866536	-0.745626	-0.842909	-0.892144
ENSMUSG00000025912	Mybl1	0.616263	0.791146	0.64296	0.549045	0.659837	0.456081	-0.456081	-1.21043	-0.803142	-0.945114	-0.603767	-0.828435
ENSMUSG00000041977	Arhgef11	0.84353	0.739585	0.82605	0.526946	0.533921	0.57574	-0.72805	-1.00544	-0.526946	-0.878078	-1.04366	-0.654304
ENSMUSG00000021476	Habp4	1.38831	0.657524	0.760418	0.606867	0.455468	0.472424	-0.455468	-0.641375	-0.909229	-0.54547	-0.910554	-0.531666
ENSMUSG00000022999	Lmbr1l	1.28873	0.660457	0.826712	0.306874	0.428425	0.449498	-0.505903	-0.845151	-0.997213	-0.306874	-0.836642	-0.528285
ENSMUSG00000040631	Dok4	1.20117	0.810225	0.771972	0.654461	0.449027	0.564628	-0.449027	-0.902522	-0.950858	-0.482922	-0.944106	-0.824779
ENSMUSG00000031539	Ap3m2	1.20443	0.806622	0.817962	0.770714	0.544619	0.49033	-0.556868	-0.776781	-0.845257	-0.49033	-0.615364	-0.735186
ENSMUSG00000028439	Fam219a	1.20587	0.87208	0.665631	0.595896	0.484334	0.729718	-0.578337	-0.484334	-0.866186	-0.795239	-0.799937	-0.697024
ENSMUSG00000029156	Sgcb	0.927085	0.975384	0.725912	0.670492	0.614215	0.49215	-0.49215	-0.730511	-0.893678	-0.806211	-0.846098	-0.872142
ENSMUSG00000028988	Ctnnbip1	1.27586	0.815036	0.8524	0.59402	0.443057	0.646769	-0.69175	-0.949138	-0.879852	-0.605253	-1.0399	-0.443057
ENSMUSG00000031996	Aplp2	1.45196	0.664804	0.8379	0.683755	0.585283	0.607313	-0.6597	-1.02591	-0.721937	-0.869008	-0.773022	-0.585283
ENSMUSG00000040563	BC018242	1.28569	0.666961	0.686029	0.760176	0.559957	0.752202	-0.559957	-1.17892	-0.83858	-0.666058	-0.857482	-0.685156
ENSMUSG00000021376	Tpmt	1.33869	0.79352	0.939185	0.80403	0.75347	0.56163	-0.63819	-0.736535	-0.971399	-0.716171	-0.56163	-0.567021
ENSMUSG00000041849	Card6	1.20379	0.845667	0.672044	0.970699	0.666078	0.256079	-0.376908	-1.01419	-0.665943	-0.256079	-0.502732	-0.68077
ENSMUSG00000042198	Chchd7	1.19941	0.71831	0.585741	0.692467	0.744694	0.434486	-0.52005	-0.64215	-0.683251	-0.56055	-0.434486	-0.675989
ENSMUSG00000053931	Cnn3	0.857779	0.766351	1.16638	0.264446	0.405507	0.499789	-0.303658	-0.974245	-0.264446	-0.927903	-0.637376	-0.420311
ENSMUSG00000032846	Zswim6	1.26971	0.784149	1.01604	0.345232	0.379024	0.404455	-0.44702	-0.747269	-0.345232	-0.750672	-0.688507	-0.350256
ENSMUSG00000039952	Dag1	0.769915	0.663697	0.940309	0.372136	0.421858	0.433347	-0.507652	-0.805057	-0.372136	-0.875453	-0.931217	-0.817728
ENSMUSG00000024892	Pcx	1.35917	0.711369	1.12366	0.63974	0.514496	0.287995	-0.509714	-0.801096	-0.287995	-0.64608	-0.924978	-0.965951
ENSMUSG00000018931	Gm16515	1.0853	0.827715	0.967087	0.486312	0.467875	0.612869	-0.521709	-0.737634	-0.467875	-1.08684	-1.24127	-0.689366
ENSMUSG00000032194	Kank2	1.1376	0.666374	0.978832	0.235708	0.375895	0.475916	-0.235708	-0.707154	-0.456857	-1.07121	-0.952866	-0.794879
ENSMUSG00000044167	Foxo1	0.94461	0.591704	0.594347	0.784203	0.456975	0.553125	-0.456975	-1.32626	-1.22258	-0.598596	-1.09944	-0.738379
ENSMUSG00000092267	Gm20417	1.14521	0.787101	0.805373	0.6681	0.335919	0.60858	-0.335919	-1.15481	-1.13263	-0.623996	-1.23998	-0.726728
ENSMUSG00000025577	Cbx2	0.845091	0.874967	0.616257	0.663499	0.607984	0.367264	-0.367264	-1.03372	-0.819071	-0.762206	-1.16463	-1.06205
ENSMUSG00000024457	Trim26	1.00116	0.651291	0.438845	0.640337	0.519423	0.676179	-0.498806	-1.04823	-1.16448	-0.438845	-0.951588	-0.719497
ENSMUSG00000035314	Gdpd5	1.1303	0.6908	0.302083	0.661682	0.310361	0.427356	-0.508665	-1.2399	-1.45705	-0.302083	-1.19196	-0.810553
ENSMUSG00000025323	Sp4	1.41808	0.842557	0.713555	0.565526	0.485885	0.27189	-0.27189	-1.07358	-0.84689	-0.797478	-0.717548	-0.864478
ENSMUSG00000033902	Mapkbp1	1.40369	0.620021	0.690839	0.492144	0.207246	0.278199	-0.207246	-0.866885	-0.942649	-0.55733	-0.959649	-0.79863
ENSMUSG00000066621	Tecpr1	1.64648	0.489663	0.545841	0.646128	0.204191	0.443827	-0.204191	-1.25706	-0.796518	-0.59733	-1.0803	-0.639483
ENSMUSG00000006356	Crip2	0.980654	0.131467	0.415355	0.533376	0.493804	0.229936	-0.483551	-1.18076	-1.14824	-0.583997	-0.131467	-0.554756
ENSMUSG00000055538	Zcchc24	1.06089	0.155768	0.486049	0.14026	0.0667166	0.673761	-0.439148	-0.914948	-1.05205	-0.496107	-0.712644	-0.0667166
ENSMUSG00000068264	Ap5s1	1.08264	0.259155	0.711521	0.786327	0.44299	0.576939	-0.454553	-0.620991	-1.22359	-0.402771	-0.417583	-0.259155
ENSMUSG00000041439	Mfsd6	0.433303	0.374412	0.384851	0.673522	0.479742	0.830364	-0.467432	-1.0892	-1.14016	-0.52831	-0.854685	-0.374412
ENSMUSG00000034401	Spata6	0.938348	0.461131	0.313807	0.80614	0.632776	0.59215	-0.659649	-1.32736	-0.646899	-0.483912	-0.516603	-0.313807
ENSMUSG00000025856	Pdgfa	0.764721	1.14126	0.19903	0.681945	0.123452	0.218281	-0.541374	-0.89955	-0.838754	-0.123452	-0.861925	-0.781116
ENSMUSG00000033949	Trim36	1.25592	0.816948	0.590563	0.513839	0.124828	0.187101	-0.215166	-1.05017	-1.22531	-0.124828	-0.679124	-0.48895
ENSMUSG00000025372	Baiap2	1.36486	0.728693	0.473631	0.499004	0.0698508	0.240263	-0.157648	-0.789966	-0.957076	-0.0698508	-0.74399	-0.434371
ENSMUSG00000026839	Upp2	1.01555	0.576051	0.714021	0.60632	0.355534	0.0727056	-0.0727056	-1.17407	-1.02846	-0.375663	-0.929868	-0.306399
ENSMUSG00000000732	Icosl	1.56457	0.323206	0.160254	0.444196	0.352844	0.444383	-0.160254	-1.05863	-0.820841	-0.479876	-0.722186	-0.305281
ENSMUSG00000087623	Gm12404	1.40296	0.539162	0.266339	0.474561	0.27706	0.224685	-0.442249	-0.721014	-1.03889	-0.568481	-0.224685	-0.52276
ENSMUSG00000042680	Garem	1.31782	0.6203	0.427125	0.411148	0.346235	0.169924	-0.283901	-1.04371	-0.952366	-0.641312	-0.169924	-0.311198
ENSMUSG00000085315	A430018G15Rik	1.08843	0.132939	0.802567	0.228306	0.0597199	0.226529	-0.383457	-0.801797	-0.756291	-0.0597199	-0.758074	-0.912756
ENSMUSG00000034936	Arl4d	1.1461	0.548178	0.797345	0.525176	0.386169	0.176144	-0.176144	-0.476954	-0.517728	-0.295962	-0.803949	-0.247464
ENSMUSG00000071083	Gm10311	0.915275	0.852945	0.793436	0.278177	0.665122	0.0932666	-0.0932666	-0.472801	-0.68847	-0.522776	-0.710812	-0.509422
ENSMUSG00000051674	Dcun1d4	0.89958	0.718972	0.668099	0.332195	0.162792	0.396392	-0.162792	-0.366576	-0.447131	-0.368124	-0.951074	-0.561364
ENSMUSG00000046550	Spin2	0.867976	0.611574	0.86662	0.718604	0.493941	0.0372503	-0.0372503	-0.149525	-0.782477	-0.461817	-0.916519	-0.654122
ENSMUSG00000031292	Cdkl5	1.19633	0.88	0.900573	0.502841	0.389804	0.357095	-0.363393	-0.363266	-0.357095	-0.421005	-0.782287	-0.364851
ENSMUSG00000008384	Sertad1	1.09019	0.751441	1.06038	0.453966	0.265268	0.590793	-0.265268	-0.591043	-0.329666	-0.32653	-0.64009	-0.374114
ENSMUSG00000034275	Igsf9b	1.24462	0.694837	0.699497	0.823073	0.315199	0.36197	-0.478657	-0.383323	-0.496702	-0.315199	-0.405745	-0.65226
ENSMUSG00000024901	Peli3	1.46695	0.854396	0.883398	0.25858	0.370172	0.338262	-0.459842	-0.626974	-0.617275	-0.353133	-0.624998	-0.25858
ENSMUSG00000008090	Fgfrl1	0.991316	0.919969	0.89457	0.414186	0.346775	0.363981	-0.346775	-0.806136	-0.755994	-0.641483	-0.418253	-0.692698
ENSMUSG00000025283	Sat1	1.05752	0.58219	0.826744	0.283351	0.352867	0.576415	-0.467082	-0.923205	-0.629248	-0.743598	-0.540603	-0.283351
ENSMUSG00000040860	Crocc	1.01295	0.575986	0.558788	0.418636	0.25804	0.385682	-0.556836	-0.847809	-0.607735	-1.1627	-0.25804	-0.611184
ENSMUSG00000086472	Gm16172	1.21277	0.363963	0.69521	0.327362	0.351434	0.161437	-0.646538	-0.916875	-0.38113	-0.510304	-0.161437	-0.691063
ENSMUSG00000027257	Pacsin3	1.07979	0.618078	0.644941	0.371677	0.595268	0.682639	-0.412325	-0.400729	-0.371677	-0.591246	-0.580013	-0.432265
ENSMUSG00000052539	Magi3	1.11107	0.797986	0.814654	0.292857	0.459699	0.360266	-0.529077	-0.488413	-0.292857	-0.596445	-0.570796	-0.458986
ENSMUSG00000070871	Ccnyl1	0.988571	0.867246	0.793742	0.417038	0.469604	0.406749	-0.437445	-0.860626	-0.497977	-0.491023	-0.406749	-0.414126
ENSMUSG00000037408	Cnnm4	0.971722	0.914325	0.826154	0.421468	0.402007	0.377271	-0.491741	-0.547937	-0.659795	-0.400336	-0.445537	-0.377271
ENSMUSG00000044864	Ankrd50	0.983454	0.626618	0.672366	0.761961	0.369286	0.297428	-0.446668	-0.470379	-0.771393	-0.575528	-0.297428	-0.492888
ENSMUSG00000031971	Ccsap	0.787691	0.633892	0.757305	0.465372	0.542546	0.340962	-0.503649	-0.771261	-0.340962	-0.719624	-0.453789	-0.511073
ENSMUSG00000036764	Dnajc12	0.823589	0.477604	0.684635	0.435939	0.418882	0.507365	-0.671222	-0.53884	-0.418882	-0.821971	-0.56955	-0.853269
ENSMUSG00000022244	Amacr	0.921964	0.801344	0.869518	0.425051	0.47804	0.476067	-0.508196	-0.702389	-0.425051	-0.624719	-0.601446	-0.626645
ENSMUSG00000002475	Abhd3	0.904635	0.66842	0.629426	0.630055	0.544806	0.456507	-0.677606	-0.821132	-0.531724	-0.49289	-0.456507	-0.525003
ENSMUSG00000039701	Usp53	0.924522	0.718346	0.786086	0.398082	0.25963	0.331242	-0.345864	-0.540673	-0.25963	-0.383937	-0.78293	-0.505425
ENSMUSG00000022280	Rnf19a	0.848043	0.492176	0.790555	0.316563	0.202239	0.231094	-0.469153	-0.551017	-0.202239	-0.685925	-0.74333	-0.502385
ENSMUSG00000024201	Kdm4b	1.03059	0.627408	0.906775	0.382625	0.141873	0.478371	-0.22346	-0.624293	-0.141873	-0.438293	-0.598591	-0.353559
ENSMUSG00000062380	Tubb3	0.69351	0.665963	0.933984	0.336282	0.246481	0.731256	-0.246481	-0.330269	-0.57742	-0.566574	-0.593279	-0.614809
ENSMUSG00000059316	Slc27a4	0.743508	0.729616	0.965327	0.266021	0.370629	0.36776	-0.342272	-0.566898	-0.266021	-0.628842	-0.574061	-0.303824
ENSMUSG00000028671	Gale	0.67335	0.684081	1.03194	0.30014	0.432758	0.465857	-0.685028	-0.933183	-0.30014	-0.62814	-0.818974	-0.338672
ENSMUSG00000024335	Brd2	0.545448	1.03112	0.832768	0.445775	0.41838	0.551999	-0.586061	-0.65413	-0.41838	-0.672773	-0.826903	-0.659563
ENSMUSG00000020212	Mdm1	0.707069	0.779167	0.678092	0.477375	0.593965	0.442072	-0.79678	-0.895639	-0.442072	-0.927159	-0.598393	-0.648246
ENSMUSG00000038375	Trp53inp2	0.731425	0.747266	0.784427	0.382329	0.419131	0.663671	-1.0835	-0.577683	-0.658776	-0.827748	-0.542951	-0.382329
ENSMUSG00000085016	Gm11335	0.54856	0.556493	0.997374	0.186733	0.403401	0.575089	-0.267326	-1.12517	-0.186733	-0.575345	-0.69621	-0.538053
ENSMUSG00000085995	Gm2788	0.58278	0.483259	0.366977	0.414867	0.841891	0.294254	-0.294254	-0.914908	-0.922087	-0.791259	-0.663601	-0.739406
ENSMUSG00000063952	Brpf3	0.481309	0.505436	0.378444	0.532528	0.474499	0.547205	-0.378444	-0.874975	-1.11653	-0.858568	-0.911038	-0.783281
ENSMUSG00000009894	Snap47	0.4393	0.682117	0.677997	0.368394	0.495642	0.276226	-0.276226	-0.87365	-0.678767	-0.651397	-0.724269	-1.16003
ENSMUSG00000087060	2810442I21Rik	0.494204	0.297967	0.450323	0.584152	0.454564	0.128	-0.128	-1.33881	-0.779915	-0.959381	-0.543433	-0.770996
ENSMUSG00000048416	Mlf1	0.723138	0.265996	0.213328	0.789477	0.609315	0.391742	-0.213328	-1.05022	-1.10224	-0.488066	-1.01845	-0.681107
ENSMUSG00000035245	Eogt	0.923723	0.707741	0.198587	0.467733	0.354595	0.337791	-0.198587	-0.326894	-0.972994	-0.613477	-1.1848	-0.506714
ENSMUSG00000049858	Suox	0.602071	0.5922	0.474168	0.342119	0.235814	0.373142	-0.235814	-0.483489	-0.996868	-0.733097	-1.14143	-0.948553
ENSMUSG00000001089	Luzp1	0.894262	0.768431	0.40741	0.413818	0.215963	0.416741	-0.215963	-0.573955	-0.679359	-0.538694	-1.06053	-0.818591
ENSMUSG00000066643	Wdr35	0.713245	0.30747	0.377003	0.608792	0.678233	0.52677	-0.30747	-0.995603	-0.567584	-0.474658	-0.784337	-0.424156
ENSMUSG00000041025	Iffo2	0.665341	0.467863	0.512704	0.33216	0.131863	0.356431	-0.452762	-0.90699	-0.864486	-0.540712	-0.673601	-0.131863
ENSMUSG00000016624	Phf21b	0.440382	0.807203	0.321375	0.5891	0.252349	0.242457	-0.242457	-0.761591	-0.735359	-0.506029	-1.01157	-0.583523
ENSMUSG00000037003	Tenc1	0.263163	0.385527	0.482902	0.566002	0.267552	0.545995	-0.263163	-1.1981	-0.832549	-0.475206	-0.778846	-0.461867
ENSMUSG00000041775	Mapk1ip1	1.06705	0.513327	0.711645	0.25263	0.338062	0.253406	-0.25263	-0.835921	-0.388058	-0.797257	-0.564467	-0.820901
ENSMUSG00000040652	Oaz2	1.03067	0.457467	0.690495	0.501985	0.359067	0.318266	-0.318266	-0.709036	-0.536193	-0.572931	-0.83012	-0.754403
ENSMUSG00000038702	Dsel	1.11211	0.739047	0.768423	0.487466	0.358734	0.223019	-0.223019	-0.619573	-0.406534	-0.568079	-0.714928	-0.673739
ENSMUSG00000063077	Kif1b	1.10878	0.733873	0.73234	0.355407	0.349115	0.459001	-0.349115	-0.780559	-0.51407	-0.620897	-0.632597	-0.46192
ENSMUSG00000038260	Trpm4	1.189	0.445063	0.630293	0.387456	0.21571	0.405032	-0.21571	-0.880716	-0.759819	-0.526351	-0.703089	-0.568441
ENSMUSG00000000804	Usp32	1.12124	0.54281	0.497308	0.392794	0.386392	0.276707	-0.276707	-0.784362	-0.628199	-0.534065	-0.747219	-0.362892
ENSMUSG00000054793	Cadm4	1.09456	0.327201	0.594639	0.608646	0.432299	0.255288	-0.255288	-0.506509	-0.72349	-0.742071	-0.473249	-0.710443
ENSMUSG00000003228	Grk5	0.891803	0.399939	0.486426	0.39519	0.39427	0.419231	-0.39427	-0.876296	-0.897203	-1.02635	-0.58814	-0.525446
ENSMUSG00000052656	Rnf103	0.844033	0.521667	0.437712	0.402092	0.315402	0.432834	-0.315402	-1.09882	-0.887458	-0.744937	-0.828131	-0.620665
ENSMUSG00000044952	Kctd21	1.06185	0.485856	0.6479	0.499584	0.452325	0.385626	-0.385626	-1.06384	-0.709582	-0.643971	-0.867315	-0.672071
ENSMUSG00000048232	Fbxo10	1.00283	0.444595	0.570569	0.506263	0.386395	0.484723	-0.386395	-0.80807	-0.82522	-0.770077	-0.902652	-0.633508
ENSMUSG00000018199	Trove2	0.99263	0.641077	0.594363	0.511485	0.369229	0.362402	-0.362402	-1.06102	-0.777797	-0.766687	-0.883988	-0.853617
ENSMUSG00000031847	1700030J22Rik	0.889251	0.554259	0.546428	0.339616	0.543818	0.472316	-0.481134	-1.11848	-0.764964	-0.35036	-0.339616	-0.577827
ENSMUSG00000056938	Acbd4	1.06599	0.374341	0.574523	0.583133	0.407308	0.600732	-0.625444	-1.18396	-0.468663	-0.440648	-0.374341	-0.486005
ENSMUSG00000085148	Mir22hg	0.812641	0.457578	0.61633	0.352711	0.23678	0.366843	-0.657329	-1.133	-0.764122	-0.41135	-0.719984	-0.23678
ENSMUSG00000020393	Kremen1	0.592427	0.660767	0.765935	0.684653	0.501222	0.51483	-0.627662	-0.95556	-0.864152	-0.501222	-0.554757	-0.666934
ENSMUSG00000032261	Sh3bgrl2	1.06827	0.512945	0.69195	0.663278	0.399206	0.524834	-0.404823	-0.977729	-0.799037	-0.399206	-0.738936	-0.492846
ENSMUSG00000021706	Zfyve16	1.16357	0.73802	0.504496	0.67167	0.373284	0.402227	-0.373284	-0.839261	-0.750057	-0.4276	-0.688019	-0.479801
ENSMUSG00000031161	Hdac6	1.0109	0.565721	0.514128	0.622054	0.5112	0.402829	-0.410784	-0.741367	-0.948653	-0.402829	-0.664182	-0.597667
ENSMUSG00000041609	Ccdc64	1.04303	0.798221	0.608063	0.570903	0.475118	0.229089	-0.392142	-0.792007	-0.705213	-0.229089	-0.597723	-0.715005
ENSMUSG00000020190	Mknk2	1.07035	0.713127	0.725937	0.403375	0.386994	0.41208	-0.386994	-0.755171	-0.809129	-0.46042	-0.585551	-0.675914
ENSMUSG00000026048	Ercc5	0.998075	0.535997	0.708764	0.2188	0.474494	0.561339	-0.2188	-0.841867	-1.04975	-0.586672	-0.499354	-0.348854
ENSMUSG00000039159	Ube2h	1.08284	0.675196	0.478598	0.41743	0.258424	0.36304	-0.483735	-0.979545	-0.93286	-0.384196	-0.605056	-0.258424
ENSMUSG00000082686	Gm12961	0.980209	0.552627	0.366667	0.478712	0.389923	0.669627	-0.485831	-0.648384	-0.588621	-0.366667	-0.895587	-0.372841
ENSMUSG00000036989	Trim3	1.05218	0.601502	0.348701	0.597561	0.39533	0.445093	-0.600677	-0.67994	-0.886743	-0.348701	-0.848842	-0.448822
ENSMUSG00000020231	Dip2a	0.723331	0.570084	0.607994	0.410095	0.616931	0.483161	-0.410095	-0.950283	-0.730724	-0.690579	-0.489643	-0.446532
ENSMUSG00000037949	Ano10	0.873812	0.384755	0.689016	0.388385	0.410945	0.474184	-0.391742	-0.868159	-0.441649	-0.764574	-0.591327	-0.384755
ENSMUSG00000021482	Aaed1	0.821044	0.479179	0.742299	0.290754	0.605522	0.577515	-0.290754	-0.910726	-0.508743	-0.899825	-0.734406	-0.588907
ENSMUSG00000020331	Hcn2	0.673681	0.454108	0.861713	0.396814	0.420007	0.567686	-0.396814	-0.758331	-0.721302	-0.466254	-0.709362	-0.753981
ENSMUSG00000034066	Farp2	0.700928	0.69379	0.549904	0.595163	0.478527	0.37573	-0.37573	-0.617318	-0.655533	-0.442654	-0.814371	-0.826477
ENSMUSG00000085087	Gm13528	0.876856	0.326958	0.784286	0.452206	0.6866	0.12844	-0.19941	-0.433017	-0.12844	-0.888915	-1.0127	-0.525114
ENSMUSG00000083951	Gm13786	0.66436	0.648159	0.592946	0.355514	0.0990222	0.42193	-0.32032	-0.483357	-0.0990222	-0.617691	-1.40607	-0.382767
ENSMUSG00000048772	Tmem53	0.850361	0.345358	0.409081	0.400555	0.12546	0.430421	-0.917701	-0.511541	-0.12546	-0.981435	-0.762921	-0.795593
ENSMUSG00000005225	Plekha8	0.792607	0.932919	0.860294	0.304898	0.298102	0.296033	-0.41475	-0.322914	-0.296033	-0.968932	-1.06615	-1.14075
ENSMUSG00000033436	Armcx2	0.997188	0.514785	0.743878	0.155648	-0.00186552	0.0490798	-0.443569	-0.536654	0.00186552	-0.995159	-1.05113	-1.10354
ENSMUSG00000067925	Cxx1a	0.776425	0.0452208	0.478691	0.842221	0.389444	0.554361	-0.0452208	-0.262954	-0.554912	-0.505585	-1.25991	-0.54494
ENSMUSG00000051098	Mblac2	1.0652	0.310107	0.763027	0.387262	0.224527	0.00891567	-0.00891567	-0.661462	-0.478014	-0.44999	-0.357023	-0.75904
ENSMUSG00000045482	Trrap	1.16998	0.395344	0.418738	0.229803	0.176195	0.102667	-0.102667	-0.598683	-0.430641	-0.554974	-0.514263	-0.641874
ENSMUSG00000015597	Zfp318	1.00892	0.602764	0.352444	0.250132	0.0301582	0.0227563	-0.0227563	-0.987958	-0.467977	-0.572927	-0.555562	-0.585962
ENSMUSG00000091007	D630036H23Rik	1.18816	0.527833	0.496274	0.0287411	0.325772	0.290725	-0.0287411	-0.397973	-0.789182	-0.544251	-0.524314	-0.789182
ENSMUSG00000002396	Ocel1	1.12908	0.415179	0.6782	0.421695	0.354208	0.0680706	-0.0680706	-0.603836	-0.861601	-0.574637	-0.590175	-0.231965
ENSMUSG00000024043	Arhgap28	1.14565	0.680344	0.535297	0.314829	0.155177	0.129196	-0.129196	-0.356181	-0.688335	-0.266227	-1.03394	-0.648937
ENSMUSG00000068205	Macrod2	1.34314	0.366256	0.868209	0.353049	0.330361	-0.0124886	0.0124886	-0.416262	-0.466128	-0.426053	-0.777504	-0.81466
ENSMUSG00000051166	Eml5	1.18608	0.61183	0.641632	0.239901	0.076146	-0.00207358	0.00207358	-0.668235	-0.350867	-0.553693	-0.758896	-0.67923
ENSMUSG00000021493	Pdlim7	1.09857	0.59224	0.77791	0.206034	0.142068	0.10686	-0.10686	-0.41201	-0.447938	-0.665268	-0.929223	-0.577222
ENSMUSG00000047153	Khnyn	1.04144	0.373084	0.743476	0.243246	0.0654197	0.268374	-0.0654197	-0.766042	-0.319943	-0.482209	-0.899418	-0.493767
ENSMUSG00000045038	Prkce	1.22912	0.496951	0.470799	0.123009	0.0139273	-0.0139273	0.17948	-0.468	-0.456815	-0.620131	-0.636088	-0.828589
ENSMUSG00000026854	Usp20	1.31349	0.465438	0.524621	0.100047	-0.00553294	0.00553294	0.136978	-0.383107	-0.287375	-0.482059	-0.75625	-0.666398
ENSMUSG00000060572	Mfap2	1.09735	0.425811	0.94008	0.565238	0.0671042	0.235432	-0.226618	-0.827977	-0.0671042	-0.505842	-0.992015	-0.427446
ENSMUSG00000032558	Nphp3	0.978018	0.295009	0.822301	0.196735	0.0687404	0.169779	-0.573142	-1.0142	-0.0687404	-0.617143	-0.776222	-0.520099
ENSMUSG00000038515	Grtp1	1.34557	0.21241	0.732729	-0.0400562	0.332866	0.446503	-0.112959	-0.905858	0.0400562	-0.695884	-0.818448	-0.416234
ENSMUSG00000040219	Ttc12	1.39186	0.452305	0.877697	0.312522	0.0275526	0.158137	-0.0275526	-0.856272	-0.324404	-0.672649	-0.399763	-0.732179
ENSMUSG00000027784	Ppm1l	1.34448	0.631696	1.03286	0.293804	0.173493	0.113186	-0.113186	-0.672383	-0.591351	-0.645791	-0.499319	-0.536164
ENSMUSG00000026672	Optn	1.41602	0.531898	0.648055	0.519198	0.369869	0.197289	-0.225279	-0.866721	-0.423323	-0.760869	-0.197289	-0.513912
ENSMUSG00000021759	Ppap2a	1.31045	0.77504	0.879185	0.659781	0.300177	0.124127	-0.124127	-0.85335	-0.207532	-0.280043	-0.579039	-0.641674
ENSMUSG00000005373	Mlxipl	1.66001	0.61167	0.788822	0.209575	0.196614	0.435019	-0.196614	-0.4753	-0.202249	-0.512868	-0.550959	-0.539981
ENSMUSG00000037712	Fermt2	1.25298	0.741913	0.42305	0.502719	0.307277	0.183783	-0.272354	-0.436326	-0.308765	-0.421377	-0.392418	-0.183783
ENSMUSG00000057440	Mpp7	1.17824	0.531327	0.683325	0.317923	0.380353	0.189937	-0.212752	-0.587599	-0.27001	-0.604162	-0.189937	-0.412418
ENSMUSG00000070908	Gm13288	1.17503	0.439202	0.737277	-0.0163245	0.252325	0.156251	0.0163245	-0.710409	-0.178492	-0.687434	-0.439871	-0.329179
ENSMUSG00000020793	Galr2	0.983088	0.575634	0.684334	0.289706	0.198656	0.129189	-0.129189	-0.304711	-0.149373	-0.411029	-0.625322	-0.152283
ENSMUSG00000054871	Tmem158	1.05109	0.835065	0.610192	0.196119	0.243215	-0.106343	0.106343	-0.39318	-0.451792	-0.260875	-0.574689	-0.56766
ENSMUSG00000044468	Fam46c	1.32657	0.667779	0.468955	0.349202	0.189313	0.032906	-0.163044	-0.602661	-0.41637	-0.032906	-0.623021	-0.171703
ENSMUSG00000030246	Ldhb	1.50887	0.28064	0.261741	0.160641	0.32866	0.132746	-0.132746	-0.495092	-0.226513	-0.474328	-0.29143	-0.399959
ENSMUSG00000000325	Arvcf	1.07058	0.453824	0.425101	0.452321	0.0409203	0.458027	-0.0409203	-1.12062	-0.183042	-0.39095	-0.232202	-0.431227
ENSMUSG00000086468	2900053O20Rik	0.947469	0.0833424	0.525198	0.317446	0.503205	0.642663	-0.0833424	-1.00984	-0.105898	-0.60175	-0.658766	-0.15634
ENSMUSG00000055963	Triqk	1.40439	0.0238708	0.598246	0.138087	0.212429	0.185545	-0.22344	-0.0238708	-0.785966	-0.784965	-0.965866	-0.802675
ENSMUSG00000000869	Il4	1.32356	0.100073	0.552332	0.0609229	0.193732	0.258148	-0.0609229	-0.510833	-0.900609	-0.694036	-0.389479	-1.03304
ENSMUSG00000026764	Kif5c	0.861214	0.442139	1.0916	0.296222	-0.401286	0.397591	0.082879	-0.666446	-0.623809	-0.082879	-0.75618	-0.722253
ENSMUSG00000082463	Gm15765	1.4648	0.124138	0.0695813	0.158007	0.349006	0.37766	-0.116687	-0.0695813	-0.762392	-0.434898	-0.762392	-0.50841
ENSMUSG00000045709	1700023L04Rik	1.48615	-0.0683569	0.568667	0.16391	0.73215	0.168183	0.0683569	-0.519535	-0.561393	-0.124221	-0.429141	-0.155496
ENSMUSG00000063652	Slc22a21	1.57866	0.380466	0.414236	0.628413	0.0737639	0.407662	-0.0737639	-0.666093	-0.618464	-0.0958804	-0.374707	-0.202444
ENSMUSG00000060227	Casc4	1.4716	0.487601	0.344805	0.562132	0.381506	-0.0119916	0.0119916	-0.60311	-0.897965	-0.321687	-0.311496	-0.61541
ENSMUSG00000050944	Efcab5	1.53742	0.239686	0.126751	0.479676	0.0596945	0.821203	-0.0596945	-0.693499	-0.556158	-0.796799	-0.674103	-0.17298
ENSMUSG00000001665	Gstt3	0.510427	0.0426869	0.243329	0.202457	-0.0135535	0.0618608	0.0135535	-1.35341	-0.789357	-0.954556	-1.18172	-1.06007
ENSMUSG00000041126	H2afv	0.444287	-0.0373536	0.149655	0.0373536	0.225946	0.0838667	0.0994249	-1.37204	-0.945063	-0.865319	-0.88751	-0.990061
ENSMUSG00000034903	Cobll1	0.569445	0.0999644	0.0305155	0.457768	0.263004	-0.0284681	0.0284681	-1.23324	-0.768627	-0.757247	-0.836477	-1.17077
ENSMUSG00000082588	Gm15443	0.735138	0.0672245	0.0739143	0.253542	0.238253	0.0912657	-0.0672245	-1.40424	-0.57077	-0.662408	-1.04437	-0.985546
ENSMUSG00000086533	Gm16266	0.653945	-0.0454556	0.164714	0.152842	0.374817	0.0454556	0.0827309	-1.76024	-0.608254	-0.628592	-0.59781	-0.733062
ENSMUSG00000085399	9130206I24Rik	0.587111	0.520966	0.230411	0.295265	0.266631	-0.0895343	0.0895343	-0.868033	-1.48497	-0.615111	-1.12091	-0.939179
ENSMUSG00000085696	2700086A05Rik	0.7957	0.0820296	0.401838	0.46879	0.170365	-0.011031	0.011031	-0.843418	-1.10025	-0.638144	-1.48583	-1.00552
ENSMUSG00000035829	Ppp1r26	0.510047	0.379945	0.0692503	0.463712	0.0314807	0.32781	-0.0314807	-1.30853	-0.717401	-0.892651	-1.40946	-1.03503
ENSMUSG00000001166	Oas1c	0.608466	0.196964	0.209548	0.71231	0.124349	-0.0462548	0.0462548	-1.33588	-0.770083	-0.713509	-1.4778	-0.882084
ENSMUSG00000036561	Ppp6r2	0.765297	0.0222861	0.116192	0.182208	0.0746171	-0.00868284	0.00868284	-1.31819	-1.1554	-0.92394	-1.05074	-1.1862
ENSMUSG00000059142	Zfp945	1.13722	-0.0103904	0.0231041	0.320453	0.012499	0.0286715	0.0103904	-1.33287	-1.13043	-0.833443	-1.2546	-1.09412
ENSMUSG00000038349	Plcl1	0.992371	0.060202	-0.060202	0.452174	0.126572	0.458567	0.238037	-0.943994	-1.25311	-0.933611	-1.21199	-0.791917
ENSMUSG00000029499	Pxmp2	0.571157	0.13167	0.16552	0.0538959	0.177683	0.332942	-0.0538959	-1.38406	-1.31762	-0.618629	-0.565651	-0.6303
ENSMUSG00000087365	C430049B03Rik	0.703806	0.452618	0.060442	0.407194	0.486286	0.328039	-0.060442	-1.14639	-1.45682	-0.969768	-0.705345	-0.743687
ENSMUSG00000090300	Gm17119	0.708335	0.516051	0.0915957	0.0228357	0.228006	0.142126	-0.0228357	-0.909283	-1.20605	-0.657576	-1.29785	-0.295596
ENSMUSG00000055818	A230083G16Rik	0.160719	0.167441	-0.0312068	0.234085	0.114603	0.320925	0.0312068	-1.15584	-1.08076	-0.417822	-1.41195	-0.725088
ENSMUSG00000057706	Mex3b	0.206286	0.211864	0.0321186	0.266046	0.043402	0.0205992	-0.0205992	-1.17059	-1.42045	-0.404708	-1.12357	-0.835664
ENSMUSG00000044328	Trp53i13	0.365403	0.124679	-0.00588274	0.332727	0.132231	0.143876	0.00588274	-1.16142	-1.29081	-0.651466	-1.34282	-1.06408
ENSMUSG00000003546	Klc4	0.968695	0.103452	0.25093	-0.00180944	0.00180944	0.223947	0.101295	-1.3325	-0.701214	-1.05795	-1.22993	-0.867157
ENSMUSG00000020883	Fbxl20	0.998848	0.0914814	0.124091	0.161712	-0.0298402	0.0298402	0.190809	-1.28884	-0.855898	-0.619393	-1.24854	-0.812431
ENSMUSG00000029869	Ephb6	1.15877	-0.123544	0.282078	0.125843	0.177051	0.123544	0.171789	-0.923011	-0.926238	-0.874804	-0.737004	-1.1107
ENSMUSG00000085207	Gm11767	0.860692	0.262177	0.240319	-0.0220614	0.354897	0.0220614	0.438448	-0.611	-1.16341	-0.874472	-1.25832	-0.956565
ENSMUSG00000084915	C230037L18Rik	0.966898	0.136313	0.669125	0.592128	0.0282276	-0.0282276	0.327406	-0.523969	-1.01276	-0.848775	-1.00426	-1.1594
ENSMUSG00000020728	Cep112	1.12959	0.241121	0.51473	0.250925	-0.0280441	0.0280441	0.519016	-0.946466	-0.349914	-1.16496	-1.06487	-1.01073
ENSMUSG00000037235	Mxd4	1.09405	-0.0317989	0.288539	0.251126	0.0317989	0.145517	0.678737	-1.11672	-0.826735	-1.02186	-0.994468	-0.96088
ENSMUSG00000055717	Slain1	0.787247	0.465113	0.600545	0.264599	0.155892	-0.0303704	0.0303704	-0.786714	-0.752395	-0.757963	-1.28766	-1.46874
ENSMUSG00000033769	Exoc6b	1.18393	0.399036	0.313868	0.398758	0.222498	-0.0053872	0.0053872	-0.813943	-0.576736	-1.06704	-1.12835	-1.22394
ENSMUSG00000001948	Spa17	1.27685	0.450635	0.153028	0.858529	0.616006	-0.126784	0.126784	-1.4759	-0.200914	-0.326032	-0.938696	-0.503628
ENSMUSG00000025498	Irf7	1.02119	-0.152455	0.329352	0.99851	0.512884	0.347452	-0.0988418	-1.39631	-0.835301	0.0988418	-0.659266	-0.69214
ENSMUSG00000028412	Slc44a1	0.856261	0.0654286	-0.0481451	0.627383	0.263196	0.306961	0.0481451	-1.20319	-1.63537	-0.339502	-1.28633	-0.742196
ENSMUSG00000030605	Mfge8	1.31534	0.0151873	0.261237	0.409105	-0.0151873	0.15103	0.0540051	-0.978746	-1.51595	-0.26281	-1.29168	-0.865142
ENSMUSG00000083876	Gm11439	1.02414	0.362703	0.682104	0.283607	-0.0999152	0.401587	0.0999152	-1.05185	-1.82408	-0.609657	-0.509831	-0.500508
ENSMUSG00000032238	Rora	1.46941	0.376398	1.10507	0.42056	-0.0611	0.369726	0.0611	-1.20304	-0.472903	-0.695002	-1.0003	-0.671316
ENSMUSG00000040128	Pnrc1	1.46269	0.526679	0.999445	0.299027	0.141444	0.373534	-0.141444	-1.17792	-0.525378	-0.876919	-1.1548	-0.836318
ENSMUSG00000025006	Sorbs1	1.70891	0.772016	0.718533	0.439178	0.425172	0.16542	-0.16542	-0.572055	-0.694692	-0.844518	-1.02907	-1.12579
ENSMUSG00000003411	Rab3b	1.36539	1.02449	0.944212	0.251036	-0.013324	0.013324	0.277462	-0.67825	-0.809726	-0.658377	-1.10264	-0.686115
[truncated: 1,540 more rows]

## Sheet: Fig. 2D GSEA
data S1.Data associated with Fig. 2D GSEA of differentially expressed genes from RNA-seq and differential H3K27ac peaks from ChIP-seq of c-Kit+ D/F AML and T/F AML cells treated with CCS1477 or DMSO after 6 hours (RNA-seq) or 1 hour (ChIP-seq)
	D/F				T/F
	RNA-Seq		ChIP-Seq		RNA-Seq		ChIP-Seq
Pathway	NES	FDR-q value	NES	FDR-q value	NES	FDR-q value	NES	FDR-q value
HALLMARK_MYC_TARGETS_V2	-2.7	0.0001	-1.28	0.108	-3.4	0	-1.27	0.152
HALLMARK_MYC_TARGETS_V1	-2.63	0.0001	0.88	0.856	-3.02	0	-1.69	0.005
HALLMARK_INFLAMMATORY_RESPONSE	-1.57	0.047	-1.93	0.002	-2.02	0	-1.36	0.099
HALLMARK_IL6_JAK_STAT3_SIGNALING	-1.54	0.052	-1.96	0.002	-2.11	0	-1.69	0.005
HALLMARK_MTORC1_SIGNALING	-1.45	0.071	-1.24	0.14	-2.2	0	-1.48	0.047
HALLMARK_IL2_STAT5_SIGNALING	-1.21	0.193	-2.28	0	-1.91	0.001	-1.55	0.022
HALLMARK_APOPTOSIS	1.29	0.366	-1.73	0.009	1.05	0.669	-1.41	0.068
	D/F				T/F
	RNA-Seq		ChIP-Seq		RNA-Seq		ChIP-Seq
Pathway	NES	FDR-q value	NES	FDR-q value	NES	FDR-q value	NES	FDR-q value
GOBP_RRNA_PROCESSING	-2.47	0.0001	0.4	1	-3.47	0	-1.18	0.393
GOBP_RIBOSOME_BIOGENESIS	-2.29	0.0011	0.54	1	-3.56	0	-1.05	0.596
GOBP_MYELOID_CELL_ACTIVATION_INVOLVED_IN_IMMUNE_RESPONSE	-2.11	0.0063	-1.48	0.139	-1.18	0.028	-1.8	0.016
GOBP_POSITIVE_REGULATION_OF_INFLAMMATORY_RESPONSE	-2.07	0.0087	-2.37	0.002	-2.02	0.022	-1.61	0.057
GOBP_RRNA_METABOLIC_PROCESS	-2.04	0.0101	0.18	0.979	-3.35	0	-1.22	0.337
GOBP_MYELOID_LEUKOCYTE_ACTIVATION	-1.86	0.0312	-1.93	0.026	-1.97	0.012	-1.83	0.011

## Sheet: Fig. S2H GSEA
data S1. Data associated with fig. S2H GSEA leading edge genes.
GSEA on RNA-seq and differential H3K27ac peaks from ChIP-seq of c-Kit+ D/F AML and T/F AML cells treated with CCS1477 or DMSO after 6 hours (RNA-seq) or 1 hour (ChIP-seq)
RNA-seq						H3K27ac ChIP-seq						RNA-seq						H3K27ac ChIP-seq
D/F CCS1477 vs DMSO						D/F CCS1477 vs DMSO						T/F CCS1477 vs DMSO						T/F CCS1477 vs DMSO
HALLMARK_APOPTOSIS		NES: 1.2760246	FDR q-value: 0.35500357			HALLMARK_APOPTOSIS		NES: -1.7252382	FDR q-value:0.00861182			HALLMARK_APOPTOSIS		NES:1.0109345	FDR q-value:0.7962378			HALLMARK_APOPTOSIS		NES:-1.4140859	FDR q-value:0.06841529
Gene Symbol	Rank in Gene List	Rank Metric Score	Running ES	Core Enrichment		Gene Symbol	Rank in Gene List	Rank Metric Score	Running ES	Core Enrichment		Gene Symbol	Rank in Gene List	Rank Metric Score	Running ES	Core Enrichment		Gene Symbol	Rank in Gene List	Rank Metric Score	Running ES	Core Enrichment
SAT1	71	1.968	0.0235	Yes		DAP3	164	1.432	0.01	No		PTK2	59	3.291	0.0153	Yes		BMP2	72	1.494	0.0183	No
IER3	175	1.734	0.0405	Yes		TOP2A	174	1.41	0.0341	No		ADD1	121	3.173	0.0296	Yes		TIMP3	120	1.329	0.0362	No
SPTAN1	193	1.716	0.0651	Yes		ROCK1	199	1.363	0.0559	No		XIAP	167	3.124	0.0453	Yes		IGF2R	197	1.161	0.0485	No
PPP2R5B	294	1.6	0.0803	Yes		BIK	213	1.342	0.0784	No		CDKN1B	187	3.087	0.0633	Yes		HSPB1	316	0.963	0.0537	No
PTK2	325	1.573	0.1016	Yes		PTK2	217	1.333	0.1016	No		SPTAN1	254	3.011	0.076	Yes		TGFBR3	500	0.785	0.0498	No
CDKN1B	365	1.537	0.1214	Yes		SATB1	1143	0.722	0.0284	No		CTNNB1	269	2.995	0.094	Yes		APP	510	0.777	0.062	No
SOD1	376	1.532	0.1439	Yes		CREBBP	1289	0.672	0.0268	No		HMGB2	290	2.973	0.1111	Yes		LEF1	724	0.657	0.0532	No
CTNNB1	461	1.456	0.1584	Yes		ERBB2	1348	0.655	0.0329	No		TXNIP	364	2.901	0.1225	Yes		CD14	747	0.642	0.0619	No
DIABLO	603	1.37	0.1663	Yes		BMP2	1504	0.611	0.0293	No		SQSTM1	396	2.876	0.1379	Yes		TOP2A	806	0.609	0.0667	No
BCL2L11	666	1.331	0.1809	Yes		CASP3	1518	0.608	0.0388	No		GCH1	509	2.762	0.1445	Yes		IGFBP6	1012	0.525	0.0564	No
IGF2R	671	1.33	0.2008	Yes		ETF1	1676	0.562	0.0342	No		TOP2A	667	2.655	0.1458	Yes		PTK2	1096	0.499	0.0571	No
HMGB2	691	1.319	0.2192	Yes		PPP3R1	1680	0.562	0.0438	No		SOD1	719	2.616	0.1576	Yes		BIK	1108	0.495	0.0643	No
ROCK1	791	1.264	0.2294	Yes		H1-0	1717	0.552	0.0502	No		DIABLO	761	2.594	0.1702	Yes		PPP3R1	1215	0.454	0.0621	No
CREBBP	836	1.242	0.2443	Yes		SPTAN1	1903	0.513	0.0421	No		PEA15	781	2.579	0.1849	Yes		SOD2	1492	0.374	0.0427	No
GCH1	842	1.241	0.2628	Yes		PEA15	1946	0.501	0.047	No		ROCK1	889	2.532	0.1905	Yes		ERBB2	1743	0.312	0.0247	No
CASP3	855	1.235	0.2806	Yes		DNAJC3	2031	0.483	0.0477	No		CYLD	1104	2.38	0.1844	Yes		NEFH	1903	0.28	0.0146	No
PEA15	949	1.196	0.2902	Yes		HSPB1	2117	0.466	0.048	No		SAT1	1116	2.375	0.1986	Yes		HGF	1950	0.272	0.0149	No
TXNIP	1048	1.151	0.2988	Yes		CASP2	2122	0.465	0.0559	No		PPP2R5B	1288	2.283	0.1961	Yes		DNM1L	2172	0.233	-0.0018	No
ADD1	1082	1.135	0.3131	Yes		CDKN1B	2204	0.448	0.0562	No		BNIP3L	1487	2.175	0.1903	Yes		FDXR	2180	0.231	0.0014	No
CASP9	1108	1.128	0.328	Yes		BCL2L2	2331	0.425	0.052	No		CDC25B	1820	1.958	0.1696	Yes		BTG3	2620	0.16	-0.0367	No
TOP2A	1316	1.048	0.3248	Yes		RELA	2494	0.4	0.044	No		IL18	1821	1.958	0.1822	Yes		DAP	2712	0.148	-0.0427	No
BCL10	1391	1.019	0.3336	Yes		TIMP3	2527	0.395	0.048	No		CASP2	1822	1.958	0.1948	Yes		CD38	3041	0.104	-0.0714	No
BNIP3L	1397	1.016	0.3486	Yes		GCH1	2564	0.389	0.0515	No		BCL10	1919	1.901	0.1974	Yes		ADD1	3053	0.102	-0.0707	No
CASP6	1405	1.013	0.3635	Yes		EBP	2672	0.371	0.0481	No		RNASEL	1977	1.867	0.2037	Yes		CDC25B	3083	0.099	-0.0717	No
GADD45B	1433	1.004	0.3763	Yes		DNM1L	2701	0.366	0.052	No		SATB1	2016	1.848	0.2119	Yes		DIABLO	3096	0.098	-0.0712	No
DAP3	1681	0.916	0.3675	Yes		DDIT3	3310	0.281	0.0005	No		CDK2	2048	1.835	0.2206	Yes		GCH1	3215	0.087	-0.0807	No
HMOX1	1739	0.899	0.3759	Yes		CTNNB1	3507	0.253	-0.0133	No		IGF2R	2091	1.801	0.228	Yes		SATB1	3291	0.08	-0.0864	No
XIAP	1817	0.869	0.3821	Yes		IGF2R	3564	0.245	-0.0142	No		GPX4	2201	1.741	0.2282	Yes		GPX3	3351	0.073	-0.0906	No
RNASEL	1978	0.826	0.3799	Yes		ADD1	3876	0.207	-0.0394	No		CASP1	2431	1.611	0.2156	No		DAP3	3384	0.07	-0.0924	No
CDC25B	2150	0.776	0.376	Yes		DIABLO	3957	0.197	-0.0434	No		DFFA	2504	1.566	0.2185	No		CYLD	3387	0.069	-0.0915	No
BTG2	2268	0.738	0.3764	Yes		CD14	4170	0.173	-0.06	No		DNM1L	2635	1.476	0.215	No		BCL2L10	3516	0.058	-0.1024	No
JUN	2302	0.729	0.3845	Yes		XIAP	4342	0.151	-0.0733	No		MADD	2747	1.412	0.2129	No		CASP6	3678	0.044	-0.1166	No
GPX4	2417	0.702	0.3847	Yes		PSEN1	4369	0.148	-0.0731	No		CASP6	2939	1.305	0.2022	No		KRT18	3767	0.035	-0.1242	No
DDIT3	2499	0.68	0.3876	Yes		IGFBP6	4576	0.126	-0.09	No		DAP3	2951	1.296	0.2094	No		DNAJC3	3813	0.032	-0.1279	No
RHOT2	2576	0.656	0.3906	Yes		CYLD	4702	0.113	-0.0996	No		BCL2L2	2991	1.273	0.2137	No		SC5D	3978	0.016	-0.1428	No
SQSTM1	2773	0.603	0.3817	No		KRT18	4709	0.112	-0.0982	No		PPP3R1	3098	1.208	0.2109	No		TNFRSF12A	4072	0.008	-0.1513	No
MCL1	2987	0.554	0.3705	No		SC5D	4886	0.096	-0.1128	No		RHOT2	3461	1	0.181	No		CCND1	4137	0.003	-0.1572	No
CYLD	3139	0.521	0.3644	No		MADD	4936	0.091	-0.1158	No		DDIT3	3514	0.962	0.1819	No		DDIT3	4143	0.003	-0.1577	No
TNFRSF12A	3365	0.464	0.3507	No		HMGB2	5144	0.07	-0.1338	No		CASP8	3669	0.881	0.1722	No		BNIP3L	4309	-0.009	-0.1729	No
DFFA	3464	0.444	0.3485	No		CDK2	5172	0.067	-0.1351	No		KRT18	3727	0.847	0.1719	No		SAT1	4377	-0.013	-0.1789	No
IL18	3496	0.439	0.3523	No		TAP1	5239	0.062	-0.1401	No		MCL1	3894	0.756	0.1601	No		ANKH	4423	-0.017	-0.1828	No
SC5D	3521	0.434	0.3567	No		NEFH	5357	0.052	-0.1501	No		PSEN1	3992	0.703	0.1549	No		XIAP	4544	-0.027	-0.1935	No
BCL2L2	3573	0.423	0.3585	No		SAT1	5444	0.044	-0.1573	No		IRF1	4001	0.7	0.1586	No		SPTAN1	4570	-0.029	-0.1953	No
GADD45A	3583	0.421	0.364	No		BAX	5640	0.026	-0.175	No		ANKH	4388	0.499	0.1231	No		TIMP2	4669	-0.038	-0.2038	No
LMNA	3605	0.417	0.3685	No		CDKN1A	5677	0.023	-0.1779	No		CASP4	4405	0.489	0.1246	No		RHOT2	4725	-0.043	-0.2082	No
PPP3R1	3640	0.411	0.3716	No		TNFRSF12A	5807	0.011	-0.1897	No		RELA	4442	0.473	0.1241	No		CASP3	4836	-0.053	-0.2175	No
ENO2	3676	0.406	0.3746	No		ANKH	5866	0.006	-0.195	No		EMP1	4458	0.463	0.1255	No		BCL2L2	5150	-0.081	-0.2452	No
CDKN1A	3690	0.405	0.3796	No		FDXR	5987	-0.005	-0.2061	No		SC5D	4485	0.451	0.1258	No		CDKN1A	5190	-0.084	-0.2474	No
DNM1L	4072	0.329	0.3494	No		CASP6	5997	-0.006	-0.2068	No		BTG2	4564	0.413	0.1207	No		BCAP31	5348	-0.1	-0.2603	No
FAS	4125	0.317	0.3494	No		EMP1	6107	-0.016	-0.2167	No		CASP9	4612	0.396	0.1185	No		ISG20	5470	-0.112	-0.2697	No
MADD	4227	0.299	0.3446	No		BNIP3L	6223	-0.027	-0.2269	No		CDKN1A	4630	0.389	0.1193	No		CTNNB1	5537	-0.118	-0.2739	No
CASP2	4311	0.283	0.3413	No		LEF1	6265	-0.031	-0.2301	No		BMF	4673	0.364	0.1174	No		CASP8	5549	-0.119	-0.2729	No
BMF	4335	0.278	0.3434	No		CDC25B	6328	-0.035	-0.2353	No		GADD45B	4710	0.348	0.1161	No		BAX	5613	-0.125	-0.2767	No
IRF1	4340	0.277	0.3473	No		CASP9	6511	-0.052	-0.2513	No		HMOX1	5174	0.158	0.0706	No		PEA15	5778	-0.141	-0.2895	No
ANKH	5021	0.168	0.287	No		BCL2L10	6562	-0.056	-0.2549	No		FAS	5231	0.144	0.0659	No		IL1A	5799	-0.143	-0.289	No
ATF3	5137	0.152	0.2787	No		SOD2	6569	-0.057	-0.2545	No		NEDD9	5648	0.017	0.0243	No		TSPO	5921	-0.153	-0.2977	No
FDXR	5158	0.148	0.2791	No		DAP	6759	-0.076	-0.2707	No		TAP1	5694	0.007	0.0198	No		CASP9	5977	-0.16	-0.3001	No
TGFBR3	5400	0.116	0.2586	No		TIMP2	6881	-0.089	-0.2804	No		RARA	5727	-0.005	0.0166	No		BCL2L1	6008	-0.163	-0.3002	No
GSTM1	5474	0.106	0.2534	No		PPT1	6972	-0.097	-0.287	No		F2R	5773	-0.014	0.0122	No		H1-0	6033	-0.165	-0.2996	No
CASP7	5500	0.104	0.2527	No		IL1A	6984	-0.098	-0.2863	No		TGFBR3	5883	-0.041	0.0015	No		PDGFRB	6150	-0.176	-0.3075	No
RELA	5536	0.1	0.251	No		IL6	7010	-0.101	-0.2869	No		BCAP31	6109	-0.113	-0.0204	No		CREBBP	6179	-0.179	-0.3071	No
CDK2	5704	0.08	0.2368	No		GSR	7064	-0.107	-0.2899	No		PDGFRB	6183	-0.143	-0.0268	No		TNFSF10	6401	-0.2	-0.3243	No
ERBB3	5707	0.079	0.2378	No		GPX3	7169	-0.121	-0.2974	No		BCL2L1	6231	-0.163	-0.0305	No		CASP7	6457	-0.206	-0.3259	No
SOD2	5901	0.057	0.2208	No		CD38	7275	-0.134	-0.3048	No		ATF3	6244	-0.167	-0.0306	No		SMAD7	6460	-0.206	-0.3227	No
EBP	5914	0.056	0.2206	No		TNF	7455	-0.155	-0.3187	No		MGMT	6282	-0.183	-0.0331	No		IER3	6619	-0.223	-0.3336	No
SMAD7	5960	0.052	0.2172	No		SOD1	7483	-0.16	-0.3184	No		CD14	6391	-0.217	-0.0426	No		IL6	6821	-0.244	-0.3482	No
CASP4	6082	0.04	0.2067	No		BCL2L1	7580	-0.17	-0.3243	No		LEF1	6440	-0.243	-0.0458	No		CCND2	6852	-0.247	-0.3469	No
MGMT	6125	0.036	0.2033	No		IL1B	7758	-0.193	-0.3374	No		BRCA1	6476	-0.261	-0.0477	No		F2R	6934	-0.255	-0.3501	No
CASP1	6134	0.036	0.2031	No		RHOT2	7834	-0.204	-0.3407	No		BAX	6561	-0.301	-0.0541	No		PDCD4	7111	-0.277	-0.3619	No
BAX	6181	0.031	0.1993	No		TXNIP	7866	-0.209	-0.3399	No		DAP	6567	-0.305	-0.0527	No		RNASEL	7198	-0.287	-0.3651	No
PDCD4	6339	0.018	0.1851	No		GPX1	7909	-0.214	-0.3401	No		SMAD7	6591	-0.316	-0.053	No		EMP1	7289	-0.298	-0.3684	No
PSEN2	6352	0.017	0.1843	No		PPP2R5B	7965	-0.223	-0.3413	No		TIMP2	6654	-0.354	-0.0569	No		CDKN1B	7509	-0.327	-0.3833	No
PSEN1	6487	0.006	0.172	No		IER3	7970	-0.223	-0.3377	No		TNFRSF12A	6755	-0.408	-0.0643	No		EBP	7539	-0.331	-0.3805	No
CTH	6511	0.005	0.1699	No		VDAC2	7972	-0.223	-0.3338	No		PAK1	6862	-0.47	-0.0719	No		GSN	7553	-0.332	-0.3761	No
BIRC3	6592	-0.003	0.1626	No		BCL10	8135	-0.244	-0.3446	No		APP	6891	-0.485	-0.0716	No		GSR	7558	-0.333	-0.3709	No
KRT18	6710	-0.013	0.1519	No		CASP8	8257	-0.262	-0.3512	No		GADD45A	6905	-0.492	-0.0697	No		ROCK1	7758	-0.361	-0.3834	No
PPT1	6735	-0.017	0.15	No		ISG20	8297	-0.267	-0.3501	No		PDCD4	7021	-0.561	-0.0777	No		GNA15	7904	-0.381	-0.3905	No
RARA	6808	-0.023	0.1437	No		HGF	8349	-0.274	-0.35	No		CTH	7075	-0.585	-0.0792	No		SLC20A1	7995	-0.398	-0.3922	Yes
NEDD9	6889	-0.03	0.1368	No		GADD45B	8515	-0.301	-0.36	No		GSR	7083	-0.587	-0.0761	No		HMGB2	8020	-0.399	-0.3877	Yes
GPX3	6919	-0.033	0.1346	No		SLC20A1	8516	-0.301	-0.3547	No		PMAIP1	7165	-0.643	-0.0801	No		IFNGR1	8032	-0.401	-0.382	Yes
BRCA1	7199	-0.058	0.1097	No		BIRC3	8557	-0.307	-0.353	No		IL1B	7212	-0.679	-0.0804	No		CD44	8086	-0.411	-0.3801	Yes
TIMP2	7210	-0.058	0.1096	No		LGALS3	8634	-0.32	-0.3544	No		HGF	7246	-0.704	-0.0791	No		SOD1	8088	-0.411	-0.3733	Yes
BCL2L1	7294	-0.069	0.103	No		ATF3	8768	-0.347	-0.3607	No		CLU	7483	-0.868	-0.0972	No		TNF	8225	-0.432	-0.3787	Yes
RHOB	7431	-0.082	0.0917	No		BTG3	8861	-0.366	-0.3628	No		DNAJA1	7569	-0.916	-0.0999	No		BIRC3	8345	-0.453	-0.3822	Yes
EMP1	7549	-0.1	0.0824	No		CASP7	9077	-0.406	-0.3756	Yes		IL6	7581	-0.924	-0.095	No		GPX4	8413	-0.465	-0.3806	Yes
BCAP31	7566	-0.102	0.0825	No		RHOB	9103	-0.41	-0.3707	Yes		TNFSF10	7632	-0.958	-0.0938	No		TXNIP	8435	-0.469	-0.3748	Yes
F2R	7668	-0.116	0.0749	No		BCAP31	9167	-0.422	-0.3691	Yes		TIMP3	7731	-1.037	-0.097	No		TAP1	8463	-0.473	-0.3694	Yes
SATB1	7672	-0.117	0.0764	No		TSPO	9193	-0.426	-0.3639	Yes		JUN	7826	-1.111	-0.0993	No		HMOX1	8509	-0.48	-0.3655	Yes
GSN	7800	-0.139	0.0668	No		GPX4	9212	-0.431	-0.358	Yes		GSTM1	7945	-1.207	-0.1033	No		MADD	8518	-0.481	-0.3582	Yes
TAP1	7855	-0.147	0.0641	No		CD44	9244	-0.439	-0.3531	Yes		GPX1	7971	-1.221	-0.098	No		IRF1	8554	-0.488	-0.3533	Yes
APP	7860	-0.147	0.0659	No		NEDD9	9281	-0.447	-0.3486	Yes		PSEN2	8070	-1.309	-0.0994	No		PSEN1	8659	-0.509	-0.3544	Yes
LEF1	8142	-0.197	0.043	No		PSEN2	9424	-0.484	-0.3532	Yes		CFLAR	8098	-1.342	-0.0934	No		VDAC2	8841	-0.544	-0.3621	Yes
DNAJC3	8248	-0.219	0.0366	No		RNASEL	9435	-0.489	-0.3455	Yes		TSPO	8106	-1.347	-0.0855	No		RELA	9011	-0.583	-0.3681	Yes
LGALS3	8292	-0.23	0.0362	No		IRF1	9452	-0.492	-0.3383	Yes		NEFH	8274	-1.499	-0.0926	No		NEDD9	9020	-0.585	-0.3591	Yes
TSPO	8346	-0.243	0.035	No		SQSTM1	9460	-0.494	-0.3303	Yes		SOD2	8280	-1.507	-0.0833	No		GSTM1	9023	-0.585	-0.3494	Yes
RETSAT	8545	-0.284	0.021	No		HMOX1	9513	-0.509	-0.3261	Yes		RHOB	8286	-1.513	-0.0741	No		FASLG	9128	-0.608	-0.3489	Yes
PAK1	8887	-0.359	-0.005	No		FASLG	9517	-0.51	-0.3174	Yes		BID	8502	-1.719	-0.0846	No		LMNA	9228	-0.628	-0.3476	Yes
CLU	8889	-0.359	0.0004	No		TNFSF10	9595	-0.531	-0.3152	Yes		RETSAT	8738	-1.93	-0.0957	No		GADD45B	9265	-0.635	-0.3403	Yes
ANXA1	8997	-0.386	-0.0036	No		IFNGR1	9619	-0.537	-0.3078	Yes		BTG3	8783	-1.975	-0.0874	No		LGALS3	9352	-0.654	-0.3374	Yes
GSR	9077	-0.403	-0.0048	No		CCND1	9641	-0.542	-0.3002	Yes		CCND1	8820	-2.009	-0.0781	No		PAK1	9399	-0.666	-0.3305	Yes
PDGFRB	9120	-0.411	-0.0024	No		APP	9675	-0.552	-0.2936	Yes		CD38	8850	-2.044	-0.0678	No		RHOB	9405	-0.668	-0.3198	Yes
CASP8	9310	-0.457	-0.0129	No		LMNA	9726	-0.567	-0.2882	Yes		IFITM3	8867	-2.078	-0.056	No		PPP2R5B	9422	-0.671	-0.3101	Yes
GPX1	9364	-0.469	-0.0106	No		GSN	9740	-0.573	-0.2793	Yes		WEE1	8939	-2.157	-0.0492	No		GPX1	9547	-0.701	-0.3099	Yes
TNFSF10	9482	-0.502	-0.0138	No		F2R	9812	-0.597	-0.2754	Yes		GNA15	9030	-2.261	-0.0437	No		BTG2	9565	-0.706	-0.2997	Yes
CD14	9665	-0.556	-0.0221	No		SMAD7	9823	-0.6	-0.2657	Yes		VDAC2	9136	-2.377	-0.0389	No		ETF1	9692	-0.752	-0.2988	Yes
ETF1	9702	-0.567	-0.0168	No		PDGFRB	9893	-0.621	-0.2612	Yes		DNAJC3	9147	-2.39	-0.0245	No		WEE1	9698	-0.754	-0.2866	Yes
VDAC2	9997	-0.669	-0.0337	No		CCND2	9965	-0.648	-0.2563	Yes		ISG20	9224	-2.487	-0.0161	No		JUN	9703	-0.755	-0.2744	Yes
DAP	10269	-0.778	-0.0469	No		BID	9970	-0.648	-0.2453	Yes		IFNGR1	9575	-2.846	-0.0329	No		BCL2L11	9757	-0.771	-0.2664	Yes
IFITM3	10296	-0.785	-0.0373	No		RARA	10035	-0.668	-0.2394	Yes		CD44	9722	-3.015	-0.0281	No		CDK2	9760	-0.771	-0.2537	Yes
DNAJA1	10313	-0.792	-0.0267	No		BTG2	10209	-0.743	-0.2424	Yes		CD69	9807	-3.124	-0.0164	No		ATF3	9827	-0.794	-0.2465	Yes
TIMP3	10317	-0.793	-0.0148	No		GSTM1	10236	-0.756	-0.2315	Yes		CCND2	9878	-3.26	-0.0024	No		PPT1	9906	-0.83	-0.2399	Yes
CCND1	10520	-0.892	-0.0199	No		TGFBR3	10246	-0.76	-0.2189	Yes		PLCB2	9968	-3.363	0.0103	No		EGR3	9982	-0.858	-0.2325	Yes
CFLAR	10531	-0.895	-0.0071	No		CFLAR	10294	-0.786	-0.2094	Yes								PLCB2	10150	-0.936	-0.2324	Yes
NEFH	10558	-0.904	0.0043	No		EGR3	10331	-0.81	-0.1984	Yes								CASP2	10215	-0.968	-0.2221	Yes
CD38	10684	-0.965	0.0075	No		JUN	10411	-0.848	-0.1908	Yes								BCL10	10248	-0.994	-0.2085	Yes
PMAIP1	10771	-1.006	0.0149	No		PDCD4	10426	-0.859	-0.177	Yes								MCL1	10379	-1.089	-0.2023	Yes
						GNA15	10621	-1.017	-0.177	Yes								PMAIP1	10516	-1.211	-0.1947	Yes
						MCL1	10658	-1.075	-0.1614	Yes								IL1B	10547	-1.248	-0.1766	Yes
						BMF	10698	-1.157	-0.1446	Yes								CFLAR	10553	-1.251	-0.1561	Yes
						WEE1	10718	-1.194	-0.1253	Yes								SQSTM1	10661	-1.421	-0.1423	Yes
						PAK1	10794	-1.399	-0.1076	Yes								PSEN2	10693	-1.468	-0.1206	Yes
						PMAIP1	10803	-1.438	-0.083	Yes								BID	10740	-1.605	-0.098	Yes
						BCL2L11	10840	-1.612	-0.0579	Yes								BMF	10765	-1.668	-0.0724	Yes
						PLCB2	10854	-1.694	-0.0292	Yes								RARA	10831	-2.023	-0.0446	Yes
						IFITM3	10862	-1.819	0.0022	Yes								IFITM3	10877	-2.964	0.0008	Yes
